# Supplementary material for: Two distinct SNARE complexes mediate vesicle fusion with the plasma membrane to ensure effective development and pathogenesis of Fusarium oxysporum f. sp. cubense
Source: Mol Plant Pathol. 2024 Mar 19;25(3):e13443. doi: 10.1111/mpp.13443 (PMC10950013; doi:10.1111/mpp.13443)
Supplement: Supplementary file 13 — Table S1. Putative proteins that interact with GFP‐FocSso1. [file MPP-25-e13443-s019.xlsx]

## Sheet: Unique
Checked	Protein FDR Confidence: Combined	Master	Accession	Accession	Description	Exp. q-value: Combined	Sum PEP Score	Coverage [%]	# Peptides	# PSMs	# Unique Peptides	# Protein Groups	# AAs	MW [kDa]	calc. pI	Score Sequest HT: Sequest HT	# Peptides (by Search Engine): Sequest HT
FALSE	High	IsMasterProtein	X0LU40	FOIG_01471	Syntaxin 1B/2/3 OS=Fusarium odoratissimum NRRL 54006 OX=1089451 GN=FOIG_01471 PE=4 SV=1	0	307.653	62	21	69	21	1	333	37	8.81	247.58	21
FALSE	High	IsMasterProtein	X0JND0	FOIG_10218	Catalase-peroxidase OS=Fusarium odoratissimum NRRL 54006 OX=1089451 GN=katG PE=3 SV=1	0	178.87	48	27	33	27	1	801	88.5	7.05	111.03	27
FALSE	High	IsMasterProtein	X0KAA7	FOIG_13184	Nitric oxide dioxygenase OS=Fusarium odoratissimum NRRL 54006 OX=1089451 GN=FOIG_13184 PE=3 SV=1	0	133.139	40	17	23	17	1	455	51.8	7.56	80.04	17
FALSE	High	IsMasterProtein	X0IRW5	FOIG_15194	Importin N-terminal domain-containing protein OS=Fusarium odoratissimum NRRL 54006 OX=1089451 GN=FOIG_15194 PE=4 SV=1	0	110.41	28	23	28	23	1	1157	127.6	4.75	85.74	23
FALSE	High	IsMasterProtein	X0JH62	FOIG_07529	Uncharacterized protein OS=Fusarium odoratissimum NRRL 54006 OX=1089451 GN=FOIG_07529 PE=4 SV=1	0	110.407	24	22	24	21	1	1282	138.9	5.71	71.43	22
FALSE	High	IsMasterProtein	X0JHE2	FOIG_07648	Nucleolar protein 58 OS=Fusarium odoratissimum NRRL 54006 OX=1089451 GN=FOIG_07648 PE=3 SV=1	0	98.457	36	16	18	16	1	593	65.2	7.05	59.47	16
FALSE	High	IsMasterProtein	X0J214	FOIG_16458	O-acetylhomoserine (Thiol)-lyase OS=Fusarium odoratissimum NRRL 54006 OX=1089451 GN=FOIG_16458 PE=3 SV=1	0	93.765	65	15	15	15	1	433	47.1	6.34	52.9	15
FALSE	High	IsMasterProtein	X0K8K7	FOIG_05133	Multifunctional tryptophan biosynthesis protein OS=Fusarium odoratissimum NRRL 54006 OX=1089451 GN=FOIG_05133 PE=3 SV=1	0	92.991	26	11	13	11	1	761	82.5	6.32	46.91	11
FALSE	High	IsMasterProtein	X0JH00	FOIG_11776	Choline dehydrogenase OS=Fusarium odoratissimum NRRL 54006 OX=1089451 GN=FOIG_11776 PE=3 SV=1	0	90.369	37	16	19	16	1	543	60.1	6.96	60.09	16
FALSE	High	IsMasterProtein	X0KDJ4	FOIG_12446	CCT-beta OS=Fusarium odoratissimum NRRL 54006 OX=1089451 GN=FOIG_12446 PE=3 SV=1	0	88.322	38	14	16	14	1	528	56.8	6.13	49.32	14
FALSE	High	IsMasterProtein	X0IPW9	FOIG_15882	ATP synthase subunit d, mitochondrial OS=Fusarium odoratissimum NRRL 54006 OX=1089451 GN=FOIG_15882 PE=3 SV=1	0	88.302	73	13	16	13	1	173	19.4	6.9	59.07	13
FALSE	High	IsMasterProtein	X0KK67	FOIG_02084	Aspartate--tRNA ligase OS=Fusarium odoratissimum NRRL 54006 OX=1089451 GN=FOIG_02084 PE=3 SV=1	0	85.852	37	18	23	18	1	582	64.1	6.09	60.64	18
FALSE	High	IsMasterProtein	X0K3N0	FOIG_06149	Hydroxymethylglutaryl-CoA synthase OS=Fusarium odoratissimum NRRL 54006 OX=1089451 GN=FOIG_06149 PE=3 SV=1	0	84.431	42	14	14	14	1	456	50.1	6.23	49.59	14
FALSE	High	IsMasterProtein	X0JBY6	FOIG_13148	Uncharacterized protein OS=Fusarium odoratissimum NRRL 54006 OX=1089451 GN=FOIG_13148 PE=4 SV=1	0	83.999	23	17	19	17	1	933	103.5	5.34	55.88	17
FALSE	High	IsMasterProtein	X0KB67	FOIG_12817	Mannose-1-phosphate guanyltransferase OS=Fusarium odoratissimum NRRL 54006 OX=1089451 GN=FOIG_12817 PE=4 SV=1	0	77.751	39	12	15	12	1	447	49.6	6.6	44.69	12
FALSE	High	IsMasterProtein	X0J1V6	FOIG_16459	Carrier domain-containing protein OS=Fusarium odoratissimum NRRL 54006 OX=1089451 GN=FOIG_16459 PE=4 SV=1	0	76.031	28	22	22	22	1	1058	117.8	6.47	54.71	22
FALSE	High	IsMasterProtein	X0IN93	FOIG_16460	FMN hydroxy acid dehydrogenase domain-containing protein OS=Fusarium odoratissimum NRRL 54006 OX=1089451 GN=FOIG_16460 PE=3 SV=1	0	75.02	43	12	16	12	1	387	41.3	7.87	49.12	12
FALSE	High	IsMasterProtein	X0K0U6	FOIG_03673	T-complex protein 1 subunit gamma OS=Fusarium odoratissimum NRRL 54006 OX=1089451 GN=FOIG_03673 PE=3 SV=1	0	73.942	31	15	16	15	1	538	58.9	6.1	45.5	15
FALSE	High	IsMasterProtein	X0KNK1	FOIG_00476	Synaptosomal-associated protein, 23kDa OS=Fusarium odoratissimum NRRL 54006 OX=1089451 GN=FOIG_00476 PE=4 SV=1	0	69.644	50	15	15	15	1	423	46.1	6.99	45.93	15
FALSE	High	IsMasterProtein	X0J7P2	FOIG_14558	CN hydrolase domain-containing protein OS=Fusarium odoratissimum NRRL 54006 OX=1089451 GN=FOIG_14558 PE=3 SV=1	0	69.181	53	11	12	11	1	342	37.3	6.04	42.48	11
FALSE	High	IsMasterProtein	X0K0A4	FOIG_06432	TauD domain-containing protein OS=Fusarium odoratissimum NRRL 54006 OX=1089451 GN=FOIG_06432 PE=4 SV=1	0	65.518	36	9	10	9	1	407	45.1	6.37	36.1	9
FALSE	High	IsMasterProtein	X0KN80	FOIG_00404	Uncharacterized protein OS=Fusarium odoratissimum NRRL 54006 OX=1089451 GN=FOIG_00404 PE=4 SV=1	0	64.587	23	14	16	14	1	772	84	4.96	37.43	14
FALSE	High	IsMasterProtein	X0JX32	FOIG_07871	26S proteasome regulatory subunit rpn-8 OS=Fusarium odoratissimum NRRL 54006 OX=1089451 GN=FOIG_07871 PE=3 SV=1	0	64.307	48	11	13	11	1	344	38.3	5.53	36.97	11
FALSE	High	IsMasterProtein	X0KW97	FOIG_07865	Tryptophan synthase OS=Fusarium odoratissimum NRRL 54006 OX=1089451 GN=FOIG_07865 PE=3 SV=1	0	58.77	23	12	13	12	1	717	77	6.02	41.45	12
FALSE	High	IsMasterProtein	X0L9L8	FOIG_04097	Acetolactate synthase OS=Fusarium odoratissimum NRRL 54006 OX=1089451 GN=FOIG_04097 PE=3 SV=1	0	57.321	22	10	12	10	1	684	74.4	8.25	36.22	10
FALSE	High	IsMasterProtein	X0JJN0	FOIG_10919	Biotin synthase OS=Fusarium odoratissimum NRRL 54006 OX=1089451 GN=FOIG_10919 PE=3 SV=1	0	55.956	36	10	12	10	1	410	45.2	9.06	38.14	10
FALSE	High	IsMasterProtein	X0KV55	FOIG_07602	Ubiquitin-40S ribosomal protein S27a OS=Fusarium odoratissimum NRRL 54006 OX=1089451 GN=FOIG_07602 PE=3 SV=1	0	55.845	54	10	21	2	1	154	17.7	9.79	59.54	10
FALSE	High	IsMasterProtein	X0K4Y6	FOIG_01607	Uncharacterized protein OS=Fusarium odoratissimum NRRL 54006 OX=1089451 GN=FOIG_01607 PE=3 SV=1	0	55.757	21	10	13	10	1	502	57.5	8.34	35.55	10
FALSE	High	IsMasterProtein	X0KLQ8	FOIG_02364	Vesicle-associated membrane protein 4 OS=Fusarium odoratissimum NRRL 54006 OX=1089451 GN=FOIG_02364 PE=4 SV=1	0	55.524	30	5	8	5	1	130	14.5	8.68	32.33	5
FALSE	High	IsMasterProtein	X0KF23	FOIG_01564	MICOS complex subunit MIC60 OS=Fusarium odoratissimum NRRL 54006 OX=1089451 GN=FOIG_01564 PE=3 SV=1	0	53.741	27	11	12	11	1	638	70.4	7.11	33.38	11
FALSE	High	IsMasterProtein	X0K842	FOIG_05021	40S ribosomal protein S17 OS=Fusarium odoratissimum NRRL 54006 OX=1089451 GN=FOIG_05021 PE=3 SV=1	0	52.795	60	8	12	8	1	147	17	9.8	37.69	8
FALSE	High	IsMasterProtein	X0K407	FOIG_06189	Ribose-phosphate diphosphokinase OS=Fusarium odoratissimum NRRL 54006 OX=1089451 GN=FOIG_06189 PE=3 SV=1	0	51.398	36	8	10	8	1	323	34.7	6.93	30.03	8
FALSE	High	IsMasterProtein	X0KT65	FOIG_01359	PH domain-containing protein OS=Fusarium odoratissimum NRRL 54006 OX=1089451 GN=FOIG_01359 PE=4 SV=1	0	51.235	26	12	14	12	1	573	61.9	5.01	37.6	12
FALSE	High	IsMasterProtein	X0J5T0	FOIG_10889	Homocitrate synthase OS=Fusarium odoratissimum NRRL 54006 OX=1089451 GN=FOIG_10889 PE=3 SV=1	0	48.979	30	10	10	10	1	443	48	5.81	31.3	10
FALSE	High	IsMasterProtein	X0JRG7	FOIG_05441	Tubulin beta chain OS=Fusarium odoratissimum NRRL 54006 OX=1089451 GN=FOIG_05441 PE=3 SV=1	0	48.562	27	9	10	6	1	448	50.1	4.75	36.69	9
FALSE	High	IsMasterProtein	X0KW41	FOIG_07826	26S protease regulatory subunit 6B OS=Fusarium odoratissimum NRRL 54006 OX=1089451 GN=FOIG_07826 PE=3 SV=1	0	47.559	32	9	10	8	1	421	46.9	5.62	30.78	9
FALSE	High	IsMasterProtein	X0J4A3	FOIG_15694	Phenylalanine ammonia-lyase OS=Fusarium odoratissimum NRRL 54006 OX=1089451 GN=FOIG_15694 PE=3 SV=1	0	47.42	23	12	12	12	1	643	70.1	6.7	32.24	12
FALSE	High	IsMasterProtein	X0KLP8	FOIG_02355	Uncharacterized protein OS=Fusarium odoratissimum NRRL 54006 OX=1089451 GN=FOIG_02355 PE=4 SV=1	0	46.863	38	4	5	4	1	170	18.9	10.14	25.54	4
FALSE	High	IsMasterProtein	X0J108	FOIG_12634	NADH-ubiquinone oxidoreductase 21 kDa subunit OS=Fusarium odoratissimum NRRL 54006 OX=1089451 GN=FOIG_12634 PE=4 SV=1	0	45.66	60	9	12	9	1	188	20.8	9.23	32.8	9
FALSE	High	IsMasterProtein	X0JJ54	FOIG_06948	Ribosomal protein L19 OS=Fusarium odoratissimum NRRL 54006 OX=1089451 GN=FOIG_06948 PE=3 SV=1	0	45.611	38	8	11	8	1	195	22.8	11.15	37.13	8
FALSE	High	IsMasterProtein	X0IVJ6	FOIG_14131	Catalase-peroxidase OS=Fusarium odoratissimum NRRL 54006 OX=1089451 GN=katG PE=3 SV=1	0	44.873	23	11	11	11	1	777	85	7.05	29.08	11
FALSE	High	IsMasterProtein	X0L421	FOIG_05333	Anthranilate synthase component I OS=Fusarium odoratissimum NRRL 54006 OX=1089451 GN=FOIG_05333 PE=4 SV=1	0	44.612	29	11	11	11	1	572	63.4	6	27.15	11
FALSE	High	IsMasterProtein	X0JFU7	FOIG_08157	Squalene monooxygenase OS=Fusarium odoratissimum NRRL 54006 OX=1089451 GN=FOIG_08157 PE=3 SV=1	0	43.94	23	10	11	10	1	498	54.9	7.83	24.94	10
FALSE	High	IsMasterProtein	X0L0B7	FOIG_06635	rRNA 2'-O-methyltransferase fibrillarin OS=Fusarium odoratissimum NRRL 54006 OX=1089451 GN=FOIG_06635 PE=3 SV=1	0	42.537	34	7	8	7	1	319	33.4	10.13	26.47	7
FALSE	High	IsMasterProtein	X0JX40	FOIG_04316	Oxidoreductase OS=Fusarium odoratissimum NRRL 54006 OX=1089451 GN=FOIG_04316 PE=3 SV=1	0	41.538	44	8	8	8	1	309	33.5	8.97	23.49	8
FALSE	High	IsMasterProtein	X0KYD5	FOIG_07234	Glutamate-5-semialdehyde dehydrogenase OS=Fusarium odoratissimum NRRL 54006 OX=1089451 GN=FOIG_07234 PE=3 SV=1	0	41.45	22	9	9	9	1	445	47.4	5.74	22.39	9
FALSE	High	IsMasterProtein	X0IN17	FOIG_16456	PKS_ER domain-containing protein OS=Fusarium odoratissimum NRRL 54006 OX=1089451 GN=FOIG_16456 PE=4 SV=1	0	39.78	36	6	7	6	1	357	39.2	6.19	25.05	6
FALSE	High	IsMasterProtein	X0JLY6	FOIG_06507	26S proteasome regulatory subunit T2 OS=Fusarium odoratissimum NRRL 54006 OX=1089451 GN=FOIG_06507 PE=3 SV=1	0	39.192	25	8	10	8	1	456	50.6	5.88	28.78	8
FALSE	High	IsMasterProtein	X0K6S7	FOIG_14224	Uncharacterized protein OS=Fusarium odoratissimum NRRL 54006 OX=1089451 GN=FOIG_14224 PE=4 SV=1	0	39.127	26	9	11	9	1	503	56.3	7.18	30.6	9
FALSE	High	IsMasterProtein	X0LGQ7	FOIG_02766	Uncharacterized protein OS=Fusarium odoratissimum NRRL 54006 OX=1089451 GN=FOIG_02766 PE=4 SV=1	0	38.278	40	7	9	7	1	256	27.9	9.61	28.85	7
FALSE	High	IsMasterProtein	X0KLX7	FOIG_00092	Nitrilase OS=Fusarium odoratissimum NRRL 54006 OX=1089451 GN=FOIG_00092 PE=3 SV=1	0	37.126	26	5	5	5	1	397	42.5	5.71	19.61	5
FALSE	High	IsMasterProtein	X0LCB3	FOIG_03256	T-complex protein 1 subunit zeta OS=Fusarium odoratissimum NRRL 54006 OX=1089451 GN=FOIG_03256 PE=3 SV=1	0	36.647	20	11	12	11	1	546	59.3	6.11	30.66	11
FALSE	High	IsMasterProtein	X0IN35	FOIG_16450	Carrier domain-containing protein OS=Fusarium odoratissimum NRRL 54006 OX=1089451 GN=FOIG_16450 PE=4 SV=1	0	36.58	6	9	9	9	1	2410	260.1	6.1	24.11	9
FALSE	High	IsMasterProtein	X0JRR9	FOIG_05516	HABP4_PAI-RBP1 domain-containing protein OS=Fusarium odoratissimum NRRL 54006 OX=1089451 GN=FOIG_05516 PE=4 SV=1	0	35.586	41	7	7	7	1	316	33.2	9.38	27.07	7
FALSE	High	IsMasterProtein	X0JUB1	FOIG_08123	Lon protease homolog, mitochondrial OS=Fusarium odoratissimum NRRL 54006 OX=1089451 GN=PIM1 PE=3 SV=1	0	35.486	11	9	9	9	1	1116	122.7	5.83	23.02	9
FALSE	High	IsMasterProtein	X0J5Z1	FOIG_15232	CTP synthase OS=Fusarium odoratissimum NRRL 54006 OX=1089451 GN=FOIG_15232 PE=3 SV=1	0	35.336	20	9	9	9	1	580	63.9	6.55	23.16	9
FALSE	High	IsMasterProtein	X0KJG0	FOIG_01903	Pribosyltran domain-containing protein OS=Fusarium odoratissimum NRRL 54006 OX=1089451 GN=FOIG_01903 PE=4 SV=1	0	35.054	52	6	6	6	1	206	23	5.35	22.49	6
FALSE	High	IsMasterProtein	X0KP28	FOIG_00588	Calcium-transporting ATPase OS=Fusarium odoratissimum NRRL 54006 OX=1089451 GN=FOIG_00588 PE=3 SV=1	0	34.349	10	6	7	6	1	997	107.7	5.36	22.98	6
FALSE	High	IsMasterProtein	X0JRK9	FOIG_08884	L-type lectin-like domain-containing protein OS=Fusarium odoratissimum NRRL 54006 OX=1089451 GN=FOIG_08884 PE=4 SV=1	0	34.163	22	7	7	7	1	436	48.7	9.25	21.83	7
FALSE	High	IsMasterProtein	X0KPG7	FOIG_00664	26S protease subunit rpt4 OS=Fusarium odoratissimum NRRL 54006 OX=1089451 GN=FOIG_00664 PE=3 SV=1	0	33.881	27	9	10	8	1	391	43.9	6.29	22.5	9
FALSE	High	IsMasterProtein	X0L380	FOIG_06183	Cell division cycle 20-like protein 1, cofactor-APC complex OS=Fusarium odoratissimum NRRL 54006 OX=1089451 GN=FOIG_06183 PE=3 SV=1	0	33.466	23	7	8	7	1	401	42.9	6.46	19.26	7
FALSE	High	IsMasterProtein	X0JN07	FOIG_06756	Aspartate--tRNA ligase OS=Fusarium odoratissimum NRRL 54006 OX=1089451 GN=FOIG_06756 PE=3 SV=1	0	33.174	7	5	6	5	1	966	107.2	7.4	18.08	5
FALSE	High	IsMasterProtein	X0JXB9	FOIG_07911	Clustered mitochondria protein homolog OS=Fusarium odoratissimum NRRL 54006 OX=1089451 GN=CLU1 PE=3 SV=1	0	32.87	11	8	8	8	1	1260	139.3	5.24	20.37	8
FALSE	High	IsMasterProtein	X0KVC8	FOIG_07653	Vesicular-fusion protein SEC18 OS=Fusarium odoratissimum NRRL 54006 OX=1089451 GN=FOIG_07653 PE=3 SV=1	0	32.114	13	7	8	7	1	772	84.4	6.96	23.54	7
FALSE	High	IsMasterProtein	X0IYE3	FOIG_13196	Hemerythrin domain-containing protein OS=Fusarium odoratissimum NRRL 54006 OX=1089451 GN=FOIG_13196 PE=4 SV=1	0	31.97	36	8	8	8	1	296	33	5.85	23.82	8
FALSE	High	IsMasterProtein	X0K4A5	FOIG_14988	Succinate-semialdehyde dehydrogenase OS=Fusarium odoratissimum NRRL 54006 OX=1089451 GN=FOIG_14988 PE=4 SV=1	0	31.889	19	6	7	6	1	516	55.6	6.55	21.02	6
FALSE	High	IsMasterProtein	X0KCH8	FOIG_03210	Eukaryotic translation initiation factor 2A OS=Fusarium odoratissimum NRRL 54006 OX=1089451 GN=FOIG_03210 PE=3 SV=1	0	31.807	16	7	7	7	1	674	73.7	9.57	16.85	7
FALSE	High	IsMasterProtein	X0KJG3	FOIG_10709	Cytochrome c oxidase subunit 5b OS=Fusarium odoratissimum NRRL 54006 OX=1089451 GN=FOIG_10709 PE=4 SV=1	0	31.789	43	4	6	4	1	201	22.3	6.43	21.65	4
FALSE	High	IsMasterProtein	X0JL88	FOIG_06362	Uncharacterized protein OS=Fusarium odoratissimum NRRL 54006 OX=1089451 GN=FOIG_06362 PE=4 SV=1	0	31.564	18	5	7	5	1	437	48.2	5.9	22.94	5
FALSE	High	IsMasterProtein	X0K2H7	FOIG_05877	ATP-binding cassette, subfamily F, member 3 OS=Fusarium odoratissimum NRRL 54006 OX=1089451 GN=FOIG_05877 PE=4 SV=1	0	30.97	11	6	7	6	1	750	83	6.35	21.83	6
FALSE	High	IsMasterProtein	X0JJC7	FOIG_07005	t-SNARE coiled-coil homology domain-containing protein OS=Fusarium odoratissimum NRRL 54006 OX=1089451 GN=FOIG_07005 PE=4 SV=1	0	30.85	31	6	7	6	1	319	35.9	5.87	22.05	6
FALSE	High	IsMasterProtein	X0JF44	FOIG_07958	Glycerol-3-phosphate dehydrogenase [NAD(+)] OS=Fusarium odoratissimum NRRL 54006 OX=1089451 GN=FOIG_07958 PE=3 SV=1	0	30.829	23	6	7	6	1	452	49.2	7.31	15.99	6
FALSE	High	IsMasterProtein	X0JZ40	FOIG_03312	Protein transport protein SEC31 OS=Fusarium odoratissimum NRRL 54006 OX=1089451 GN=FOIG_03312 PE=3 SV=1	0	30.72	12	8	8	8	1	1277	137.3	5.5	20.47	8
FALSE	High	IsMasterProtein	X0K9C6	FOIG_00310	50S ribosomal protein L31e OS=Fusarium odoratissimum NRRL 54006 OX=1089451 GN=FOIG_00310 PE=3 SV=1	0	30.274	46	9	10	9	1	122	13.9	10.35	21.56	9
FALSE	High	IsMasterProtein	X0J7Z7	FOIG_14440	26S proteasome regulatory subunit N12 OS=Fusarium odoratissimum NRRL 54006 OX=1089451 GN=FOIG_14440 PE=3 SV=1	0	30.049	31	5	5	5	1	270	30.3	5.19	19.61	5
FALSE	High	IsMasterProtein	X0JNU7	FOIG_05849	Probable electron transfer flavoprotein subunit beta OS=Fusarium odoratissimum NRRL 54006 OX=1089451 GN=FOIG_05849 PE=3 SV=1	0	29.799	30	7	8	7	1	258	27.8	9.09	19.02	7
FALSE	High	IsMasterProtein	X0K3C2	FOIG_02891	Importin N-terminal domain-containing protein OS=Fusarium odoratissimum NRRL 54006 OX=1089451 GN=FOIG_02891 PE=3 SV=1	0	29.656	11	8	8	8	1	959	107.7	5.25	19.38	8
FALSE	High	IsMasterProtein	X0JGA0	FOIG_08258	Uncharacterized protein OS=Fusarium odoratissimum NRRL 54006 OX=1089451 GN=FOIG_08258 PE=4 SV=1	0	29.612	36	4	5	4	1	132	15.1	9.83	18.16	4
FALSE	High	IsMasterProtein	X0K4X4	FOIG_05371	Pyruvate decarboxylase OS=Fusarium odoratissimum NRRL 54006 OX=1089451 GN=FOIG_05371 PE=3 SV=1	0	29.588	12	5	5	5	1	664	71.3	7.21	17.08	5
FALSE	High	IsMasterProtein	X0K2Q6	FOIG_02700	Uncharacterized protein OS=Fusarium odoratissimum NRRL 54006 OX=1089451 GN=FOIG_02700 PE=4 SV=1	0	29.493	11	6	6	6	1	837	93.7	6.27	15.85	6
FALSE	High	IsMasterProtein	X0IVH7	FOIG_14113	Uncharacterized protein OS=Fusarium odoratissimum NRRL 54006 OX=1089451 GN=FOIG_14113 PE=3 SV=1	0	29.192	41	2	3	2	1	108	11.3	9.88	14.9	2
FALSE	High	IsMasterProtein	X0K9T6	FOIG_00424	Kynurenine 3-monooxygenase OS=Fusarium odoratissimum NRRL 54006 OX=1089451 GN=BNA4 PE=3 SV=1	0	28.567	14	5	5	5	1	503	56.5	7.25	18.26	5
FALSE	High	IsMasterProtein	X0JG89	FOIG_11937	2-deoxy-D-gluconate 3-dehydrogenase OS=Fusarium odoratissimum NRRL 54006 OX=1089451 GN=FOIG_11937 PE=3 SV=1	0	28.563	32	5	5	5	1	260	27.4	6.92	18.67	5
FALSE	High	IsMasterProtein	X0JZS4	FOIG_03436	Orotidine 5'-phosphate decarboxylase OS=Fusarium odoratissimum NRRL 54006 OX=1089451 GN=FOIG_03436 PE=3 SV=1	0	28.121	24	6	6	6	1	366	40.2	5.59	16.76	6
FALSE	High	IsMasterProtein	X0K2H8	FOIG_05803	3-isopropylmalate dehydratase OS=Fusarium odoratissimum NRRL 54006 OX=1089451 GN=FOIG_05803 PE=3 SV=1	0	27.949	15	8	8	8	1	777	84.8	5.69	17.12	8
FALSE	High	IsMasterProtein	X0K3G8	FOIG_02870	Malate dehydrogenase (Oxaloacetate-decarboxylating)(NADP+) OS=Fusarium odoratissimum NRRL 54006 OX=1089451 GN=FOIG_02870 PE=3 SV=1	0	27.857	10	6	7	6	1	739	81.9	7.33	20.97	6
FALSE	High	IsMasterProtein	X0J7W2	FOIG_10289	Cysteine dioxygenase OS=Fusarium odoratissimum NRRL 54006 OX=1089451 GN=FOIG_10289 PE=3 SV=1	0	27.672	47	6	7	6	1	220	24.5	5.52	18.94	6
FALSE	High	IsMasterProtein	X0K4C0	FOIG_03067	Uncharacterized protein OS=Fusarium odoratissimum NRRL 54006 OX=1089451 GN=FOIG_03067 PE=4 SV=1	0	27.65	21	4	4	4	1	346	38.9	6.81	11.23	4
FALSE	High	IsMasterProtein	X0KWB3	FOIG_07876	40S ribosomal protein S23 OS=Fusarium odoratissimum NRRL 54006 OX=1089451 GN=FOIG_07876 PE=3 SV=1	0	27.588	46	6	7	6	1	145	15.7	10.39	19.89	6
FALSE	High	IsMasterProtein	X0JIR4	FOIG_07952	Translation initiation factor 4G OS=Fusarium odoratissimum NRRL 54006 OX=1089451 GN=FOIG_07952 PE=4 SV=1	0	27.501	7	8	8	8	1	1504	161.6	9.57	20.87	8
FALSE	High	IsMasterProtein	X0JN39	FOIG_10110	AMP-binding domain-containing protein OS=Fusarium odoratissimum NRRL 54006 OX=1089451 GN=FOIG_10110 PE=4 SV=1	0	27.306	20	8	9	8	1	537	59.6	5.86	24.83	8
FALSE	High	IsMasterProtein	X0JED7	FOIG_12595	Uncharacterized protein OS=Fusarium odoratissimum NRRL 54006 OX=1089451 GN=FOIG_12595 PE=4 SV=1	0	27.085	14	7	7	7	1	770	83	5.54	16.65	7
FALSE	High	IsMasterProtein	X0KDA4	FOIG_03417	Ribonucleoside-diphosphate reductase OS=Fusarium odoratissimum NRRL 54006 OX=1089451 GN=FOIG_03417 PE=3 SV=1	0	26.934	7	4	6	4	1	897	100.6	6.6	18.52	4
FALSE	High	IsMasterProtein	X0JEM8	FOIG_12628	Sterol 24-C-methyltransferase OS=Fusarium odoratissimum NRRL 54006 OX=1089451 GN=FOIG_12628 PE=3 SV=1	0	26.855	19	6	6	6	1	382	42.7	6.34	18.11	6
FALSE	High	IsMasterProtein	X0JGF4	FOIG_11988	Importin N-terminal domain-containing protein OS=Fusarium odoratissimum NRRL 54006 OX=1089451 GN=FOIG_11988 PE=4 SV=1	0	26.702	10	7	7	7	1	1066	121.1	4.92	19.65	7
FALSE	High	IsMasterProtein	X0JSN6	FOIG_05726	Uncharacterized protein OS=Fusarium odoratissimum NRRL 54006 OX=1089451 GN=FOIG_05726 PE=4 SV=1	0	26.363	22	6	6	6	1	430	48.1	8.15	18.1	6
FALSE	High	IsMasterProtein	X0IZM1	FOIG_12898	Protein pyrABCN OS=Fusarium odoratissimum NRRL 54006 OX=1089451 GN=FOIG_12898 PE=3 SV=1	0	25.92	4	8	8	7	1	2240	246.4	6.34	19.28	8
FALSE	High	IsMasterProtein	X0IXN7	FOIG_13266	Actin, gamma OS=Fusarium odoratissimum NRRL 54006 OX=1089451 GN=FOIG_13266 PE=3 SV=1	0	25.652	19	7	9	1	1	332	37.2	5.57	22.21	7
FALSE	High	IsMasterProtein	X0L690	FOIG_05797	3-hydroxybutyryl-CoA dehydrogenase OS=Fusarium odoratissimum NRRL 54006 OX=1089451 GN=FOIG_05797 PE=3 SV=1	0	25.405	25	5	5	5	1	319	34.1	8.27	15.34	5
FALSE	High	IsMasterProtein	X0JRG3	FOIG_08861	ATP-grasp domain-containing protein OS=Fusarium odoratissimum NRRL 54006 OX=1089451 GN=FOIG_08861 PE=3 SV=1	0	25.276	16	7	7	7	1	797	84.6	5.36	16.71	7
FALSE	High	IsMasterProtein	X0KQW7	FOIG_00961	CUE domain-containing protein OS=Fusarium odoratissimum NRRL 54006 OX=1089451 GN=FOIG_00961 PE=4 SV=1	0	25.275	9	4	4	4	1	925	96.4	5.67	13.71	4
FALSE	High	IsMasterProtein	X0KBI1	FOIG_12874	Molybdopterin molybdotransferase OS=Fusarium odoratissimum NRRL 54006 OX=1089451 GN=FOIG_12874 PE=3 SV=1	0	24.763	14	6	6	6	1	671	69.9	6.81	16.11	6
FALSE	High	IsMasterProtein	X0JUL2	FOIG_05022	Uncharacterized protein OS=Fusarium odoratissimum NRRL 54006 OX=1089451 GN=FOIG_05022 PE=4 SV=1	0	24.604	15	6	6	6	1	477	52.7	9.52	16.16	6
FALSE	High	IsMasterProtein	X0K325	FOIG_02831	CMGC/GSK protein kinase OS=Fusarium odoratissimum NRRL 54006 OX=1089451 GN=FOIG_02831 PE=3 SV=1	0	24.532	19	6	6	6	1	394	45.1	8.62	19.2	6
FALSE	High	IsMasterProtein	X0KJL1	FOIG_01956	ATP-binding cassette, subfamily G (WHITE), member 2, PDR OS=Fusarium odoratissimum NRRL 54006 OX=1089451 GN=FOIG_01956 PE=3 SV=1	0	24.504	6	7	7	7	1	1507	168.1	6.47	16.02	7
FALSE	High	IsMasterProtein	X0J7Z3	FOIG_14436	Importin N-terminal domain-containing protein OS=Fusarium odoratissimum NRRL 54006 OX=1089451 GN=FOIG_14436 PE=4 SV=1	0	24.389	10	8	8	8	1	1096	121.9	4.78	17.56	8
FALSE	High	IsMasterProtein	X0JCP1	FOIG_13051	Uncharacterized protein OS=Fusarium odoratissimum NRRL 54006 OX=1089451 GN=FOIG_13051 PE=4 SV=1	0	24.293	26	6	6	6	1	272	30.2	9.06	14.87	6
FALSE	High	IsMasterProtein	X0L352	FOIG_06155	Protein transport protein SEC13 OS=Fusarium odoratissimum NRRL 54006 OX=1089451 GN=FOIG_06155 PE=3 SV=1	0	24.171	23	6	6	6	1	305	33.5	6.11	15.8	6
FALSE	High	IsMasterProtein	X0K0I6	FOIG_16141	Uncharacterized protein OS=Fusarium odoratissimum NRRL 54006 OX=1089451 GN=FOIG_16141 PE=4 SV=1	0	24.144	30	5	6	5	1	249	27.6	5.87	15.3	5
FALSE	High	IsMasterProtein	X0K4U7	FOIG_05420	Alcohol dehydrogenase OS=Fusarium odoratissimum NRRL 54006 OX=1089451 GN=FOIG_05420 PE=4 SV=1	0	24.008	20	6	6	6	1	353	37.5	7.08	14.39	6
FALSE	High	IsMasterProtein	X0JV45	FOIG_08270	Dihydroorotate oxidase OS=Fusarium odoratissimum NRRL 54006 OX=1089451 GN=FOIG_08270 PE=4 SV=1	0	23.898	15	6	6	6	1	469	50.8	9.41	15.48	6
FALSE	High	IsMasterProtein	X0JUF1	FOIG_08151	GTP-binding protein ypt2 OS=Fusarium odoratissimum NRRL 54006 OX=1089451 GN=FOIG_08151 PE=4 SV=1	0	23.679	48	8	9	5	1	203	22.6	6.23	19.17	8
FALSE	High	IsMasterProtein	X0K664	FOIG_01962	DFP domain-containing protein OS=Fusarium odoratissimum NRRL 54006 OX=1089451 GN=FOIG_01962 PE=3 SV=1	0	23.614	18	5	5	5	1	365	40.9	6.48	13.86	5
FALSE	High	IsMasterProtein	X0LQU0	FOIG_00824	Uncharacterized protein OS=Fusarium odoratissimum NRRL 54006 OX=1089451 GN=FOIG_00824 PE=4 SV=1	0	23.503	11	4	4	4	1	471	49.4	6.71	10.89	4
FALSE	High	IsMasterProtein	X0JX88	FOIG_04293	Acetyl-CoA C-acetyltransferase OS=Fusarium odoratissimum NRRL 54006 OX=1089451 GN=FOIG_04293 PE=3 SV=1	0	23.178	18	5	6	5	1	416	43.6	7.3	13.95	5
FALSE	High	IsMasterProtein	X0JTM7	FOIG_04835	Uncharacterized protein OS=Fusarium odoratissimum NRRL 54006 OX=1089451 GN=FOIG_04835 PE=4 SV=1	0	22.453	23	3	4	3	1	187	19.8	10.11	13.91	3
FALSE	High	IsMasterProtein	X0KIZ4	FOIG_10616	Uncharacterized protein OS=Fusarium odoratissimum NRRL 54006 OX=1089451 GN=FOIG_10616 PE=3 SV=1	0	22.221	18	3	3	3	1	330	35.5	9.38	11.89	3
FALSE	High	IsMasterProtein	X0J6K0	FOIG_10615	26S protease regulatory subunit 6A OS=Fusarium odoratissimum NRRL 54006 OX=1089451 GN=FOIG_10615 PE=3 SV=1	0	22.124	16	6	6	6	1	459	50.9	5.06	17.32	6
FALSE	High	IsMasterProtein	X0JU62	FOIG_07989	Pyridoxal 5'-phosphate synthase (glutamine hydrolyzing) OS=Fusarium odoratissimum NRRL 54006 OX=1089451 GN=FOIG_07989 PE=3 SV=1	0	22.046	14	3	5	3	1	311	32.6	5.6	15.17	3
FALSE	High	IsMasterProtein	X0JCJ7	FOIG_08858	Ribosomal protein L28e OS=Fusarium odoratissimum NRRL 54006 OX=1089451 GN=FOIG_08858 PE=3 SV=1	0	22.04	31	6	7	6	1	159	17.1	10.17	19.28	6
FALSE	High	IsMasterProtein	X0J239	FOIG_16462	MFS domain-containing protein OS=Fusarium odoratissimum NRRL 54006 OX=1089451 GN=FOIG_16462 PE=4 SV=1	0	21.706	9	3	3	3	1	593	65.1	9.1	11.62	3
FALSE	High	IsMasterProtein	X0K1D0	FOIG_06712	BAR domain-containing protein OS=Fusarium odoratissimum NRRL 54006 OX=1089451 GN=FOIG_06712 PE=4 SV=1	0	21.668	20	4	4	4	1	325	35.7	5.44	12.01	4
FALSE	High	IsMasterProtein	X0JX01	FOIG_07748	RRM domain-containing protein OS=Fusarium odoratissimum NRRL 54006 OX=1089451 GN=FOIG_07748 PE=4 SV=1	0	21.634	21	5	5	5	1	251	26.2	10.08	14.76	5
FALSE	High	IsMasterProtein	X0JGN9	FOIG_08307	Arf-GAP domain-containing protein OS=Fusarium odoratissimum NRRL 54006 OX=1089451 GN=FOIG_08307 PE=4 SV=1	0	21.564	12	4	4	4	1	478	51.1	8.95	8.95	4
FALSE	High	IsMasterProtein	X0KIZ3	FOIG_01722	Uncharacterized protein OS=Fusarium odoratissimum NRRL 54006 OX=1089451 GN=FOIG_01722 PE=4 SV=1	0	21.382	40	6	6	6	1	227	25.6	9.38	16.31	6
FALSE	High	IsMasterProtein	X0K2B8	FOIG_05818	Dihydroorotase OS=Fusarium odoratissimum NRRL 54006 OX=1089451 GN=FOIG_05818 PE=3 SV=1	0	21.286	10	2	3	2	1	357	38.7	6.4	8.54	2
FALSE	High	IsMasterProtein	X0J3V5	FOIG_11870	Reticulon-like protein OS=Fusarium odoratissimum NRRL 54006 OX=1089451 GN=FOIG_11870 PE=4 SV=1	0	21.275	22	6	7	6	1	354	38.5	6.02	18.97	6
FALSE	High	IsMasterProtein	X0K109	FOIG_03783	60S ribosomal protein L38 OS=Fusarium odoratissimum NRRL 54006 OX=1089451 GN=FOIG_03783 PE=3 SV=1	0	21.214	48	6	10	6	1	79	9.1	10.1	22.24	6
FALSE	High	IsMasterProtein	X0JZN3	FOIG_03461	Uncharacterized protein OS=Fusarium odoratissimum NRRL 54006 OX=1089451 GN=FOIG_03461 PE=4 SV=1	0	21.181	21	5	5	5	1	371	41.1	8.22	15.55	5
FALSE	High	IsMasterProtein	X0L7I4	FOIG_04984	Uncharacterized protein OS=Fusarium odoratissimum NRRL 54006 OX=1089451 GN=FOIG_04984 PE=3 SV=1	0	21.083	4	4	4	4	1	1403	154.6	6.19	11.83	4
FALSE	High	IsMasterProtein	X0JLJ5	FOIG_10856	RRM domain-containing protein OS=Fusarium odoratissimum NRRL 54006 OX=1089451 GN=FOIG_10856 PE=4 SV=1	0	21.072	9	3	3	3	1	554	59.5	6.77	10.16	3
FALSE	High	IsMasterProtein	X0J7C8	FOIG_10793	D-ser_dehydrat domain-containing protein OS=Fusarium odoratissimum NRRL 54006 OX=1089451 GN=FOIG_10793 PE=3 SV=1	0	21.025	6	2	3	2	1	577	62.8	6.55	13.31	2
FALSE	High	IsMasterProtein	X0IW33	FOIG_13997	L-iditol 2-dehydrogenase OS=Fusarium odoratissimum NRRL 54006 OX=1089451 GN=FOIG_13997 PE=3 SV=1	0	20.987	14	6	7	6	1	353	37.3	6.54	16.16	6
FALSE	High	IsMasterProtein	X0K2N2	FOIG_05858	NADH-ubiquinone oxidoreductase OS=Fusarium odoratissimum NRRL 54006 OX=1089451 GN=FOIG_05858 PE=3 SV=1	0	20.955	45	4	4	4	1	173	19.7	7.9	15.77	4
FALSE	High	IsMasterProtein	X0JHV4	FOIG_07724	Vesicle transport through interaction with t-SNAREs 1 OS=Fusarium odoratissimum NRRL 54006 OX=1089451 GN=FOIG_07724 PE=3 SV=1	0	20.931	22	3	3	3	1	227	25.4	6.62	10.47	3
FALSE	High	IsMasterProtein	X0JI21	FOIG_07723	Uncharacterized protein OS=Fusarium odoratissimum NRRL 54006 OX=1089451 GN=FOIG_07723 PE=4 SV=1	0	20.867	13	3	3	3	1	556	57.1	9.41	11.34	3
FALSE	High	IsMasterProtein	X0JDG4	FOIG_12914	Solute carrier family 25, member 46 OS=Fusarium odoratissimum NRRL 54006 OX=1089451 GN=FOIG_12914 PE=3 SV=1	0	20.839	24	6	6	6	1	336	34.9	9.63	14.79	6
FALSE	High	IsMasterProtein	X0JFC1	FOIG_08027	Survival factor 1 OS=Fusarium odoratissimum NRRL 54006 OX=1089451 GN=FOIG_08027 PE=3 SV=1	0	20.815	13	4	4	4	1	377	41.4	5.27	12.54	4
FALSE	High	IsMasterProtein	X0JRG6	FOIG_08941	ATP-dependent RNA helicase DBP3 OS=Fusarium odoratissimum NRRL 54006 OX=1089451 GN=FOIG_08941 PE=3 SV=1	0	20.477	12	4	4	4	1	586	64.8	9.03	12.42	4
FALSE	High	IsMasterProtein	X0JC57	FOIG_09491	Phosphoribosylaminoimidazole carboxylase OS=Fusarium odoratissimum NRRL 54006 OX=1089451 GN=FOIG_09491 PE=3 SV=1	0	20.417	9	3	3	3	1	594	64.8	6.73	13.93	3
FALSE	High	IsMasterProtein	X0JYA3	FOIG_07049	Translation initiation factor 2 subunit 2 OS=Fusarium odoratissimum NRRL 54006 OX=1089451 GN=FOIG_07049 PE=3 SV=1	0	20.292	22	5	7	5	1	334	37	7.02	17.58	5
FALSE	High	IsMasterProtein	X0JMW3	FOIG_10074	PKS_ER domain-containing protein OS=Fusarium odoratissimum NRRL 54006 OX=1089451 GN=FOIG_10074 PE=3 SV=1	0	20.217	13	4	5	4	1	386	41.2	7.12	13.25	4
FALSE	High	IsMasterProtein	X0JG59	FOIG_12268	AFG3 family protein OS=Fusarium odoratissimum NRRL 54006 OX=1089451 GN=FOIG_12268 PE=3 SV=1	0	19.99	6	3	4	3	1	890	98.2	8.18	12.83	3
FALSE	High	IsMasterProtein	X0KA84	FOIG_04107	Galactokinase OS=Fusarium odoratissimum NRRL 54006 OX=1089451 GN=FOIG_04107 PE=3 SV=1	0	19.752	16	7	7	7	1	526	57.2	6.02	13.46	7
FALSE	High	IsMasterProtein	X0K4Q0	FOIG_05313	Carrier domain-containing protein OS=Fusarium odoratissimum NRRL 54006 OX=1089451 GN=FOIG_05313 PE=4 SV=1	0	19.711	6	5	5	5	1	1284	139.5	6.27	13.88	5
FALSE	High	IsMasterProtein	X0KX13	FOIG_06963	AMPK1_CBM domain-containing protein OS=Fusarium odoratissimum NRRL 54006 OX=1089451 GN=FOIG_06963 PE=4 SV=1	0	19.596	7	3	4	3	1	850	90.1	4.77	9.42	3
FALSE	High	IsMasterProtein	X0KE75	FOIG_01371	Histidine biosynthesis trifunctional protein OS=Fusarium odoratissimum NRRL 54006 OX=1089451 GN=FOIG_01371 PE=3 SV=1	0	19.471	8	5	5	5	1	853	91.8	5.55	12.24	5
FALSE	High	IsMasterProtein	X0KTK8	FOIG_08149	Hsp10-like protein OS=Fusarium odoratissimum NRRL 54006 OX=1089451 GN=FOIG_08149 PE=3 SV=1	0	19.463	49	5	5	5	1	104	11.2	9.13	13.01	5
FALSE	High	IsMasterProtein	X0K5L9	FOIG_05612	Pyruvate dehydrogenase E2 component (Dihydrolipoamide acetyltransferase) OS=Fusarium odoratissimum NRRL 54006 OX=1089451 GN=FOIG_05612 PE=3 SV=1	0	19.417	18	4	4	4	1	427	45.3	6.02	15.2	4
FALSE	High	IsMasterProtein	X0LF62	FOIG_03839	Uncharacterized protein OS=Fusarium odoratissimum NRRL 54006 OX=1089451 GN=FOIG_03839 PE=4 SV=1	0	19.391	9	3	3	3	1	529	57.9	8.12	10.88	3
FALSE	High	IsMasterProtein	X0K0U9	FOIG_06556	Cysteine synthase A OS=Fusarium odoratissimum NRRL 54006 OX=1089451 GN=FOIG_06556 PE=4 SV=1	0	19.35	13	5	5	5	1	544	59.7	5.82	13.17	5
FALSE	High	IsMasterProtein	X0K541	FOIG_01677	Uncharacterized protein OS=Fusarium odoratissimum NRRL 54006 OX=1089451 GN=FOIG_01677 PE=4 SV=1	0	19.219	13	4	4	4	1	463	51.7	8.12	9.52	4
FALSE	High	IsMasterProtein	X0IYA5	FOIG_13166	Tyrosine--tRNA ligase OS=Fusarium odoratissimum NRRL 54006 OX=1089451 GN=FOIG_13166 PE=3 SV=1	0	19.169	9	4	4	4	1	615	69.9	9.44	11.48	4
FALSE	High	IsMasterProtein	X0KDF4	FOIG_01146	ATP synthase subunit e, mitochondrial OS=Fusarium odoratissimum NRRL 54006 OX=1089451 GN=FOIG_01146 PE=3 SV=1	0	19.161	42	2	2	2	1	90	10	8.97	9.72	2
FALSE	High	IsMasterProtein	X0JYJ4	FOIG_07032	Uncharacterized protein OS=Fusarium odoratissimum NRRL 54006 OX=1089451 GN=FOIG_07032 PE=4 SV=1	0	18.892	38	3	3	3	1	156	16.7	6.68	9.15	3
FALSE	High	IsMasterProtein	X0KTI5	FOIG_01509	Hydroxymethylglutaryl-CoA lyase OS=Fusarium odoratissimum NRRL 54006 OX=1089451 GN=FOIG_01509 PE=3 SV=1	0	18.818	18	4	4	4	1	369	39.2	6.33	12.04	4
FALSE	High	IsMasterProtein	X0KC04	FOIG_00941	TdcF protein OS=Fusarium odoratissimum NRRL 54006 OX=1089451 GN=FOIG_00941 PE=3 SV=1	0	18.525	17	2	3	2	1	166	18.3	9.32	10.54	2
FALSE	High	IsMasterProtein	X0K1K7	FOIG_06713	Uncharacterized protein OS=Fusarium odoratissimum NRRL 54006 OX=1089451 GN=FOIG_06713 PE=3 SV=1	0	18.406	25	3	3	3	1	235	26.9	5.05	9.98	3
FALSE	High	IsMasterProtein	X0L9Q8	FOIG_04138	Transcription initiation factor TFIID/TFIIF subunit OS=Fusarium odoratissimum NRRL 54006 OX=1089451 GN=FOIG_04138 PE=4 SV=1	0	18.303	17	3	3	3	1	290	33.4	6.47	9.07	3
FALSE	High	IsMasterProtein	X0KD49	FOIG_03340	Alcohol dehydrogenase OS=Fusarium odoratissimum NRRL 54006 OX=1089451 GN=FOIG_03340 PE=4 SV=1	0	18.203	18	5	5	5	1	341	38.1	7.75	13.27	5
FALSE	High	IsMasterProtein	X0K010	FOIG_07380	Uncharacterized protein OS=Fusarium odoratissimum NRRL 54006 OX=1089451 GN=FOIG_07380 PE=4 SV=1	0	18.064	33	3	4	3	1	132	13.3	9.17	12.86	3
FALSE	High	IsMasterProtein	X0LQC9	FOIG_00718	V-type proton ATPase subunit H OS=Fusarium odoratissimum NRRL 54006 OX=1089451 GN=FOIG_00718 PE=3 SV=1	0	18.033	12	5	5	5	1	479	53.5	5.91	12.6	5
FALSE	High	IsMasterProtein	X0JUQ2	FOIG_05059	50S ribosomal protein LP2 OS=Fusarium odoratissimum NRRL 54006 OX=1089451 GN=FOIG_05059 PE=3 SV=1	0	18.019	49	2	2	2	1	110	11.1	4.15	9.67	2
FALSE	High	IsMasterProtein	X0KBF2	FOIG_00736	Protein arginine N-methyltransferase 1 OS=Fusarium odoratissimum NRRL 54006 OX=1089451 GN=FOIG_00736 PE=4 SV=1	0	17.972	12	3	3	3	1	345	39.6	5.27	8.56	3
FALSE	High	IsMasterProtein	X0JKL3	FOIG_10634	Acetyltransferase OS=Fusarium odoratissimum NRRL 54006 OX=1089451 GN=FOIG_10634 PE=4 SV=1	0	17.77	8	7	8	7	1	819	93	8.15	11.87	7
FALSE	High	IsMasterProtein	X0KRU9	FOIG_01095	Phospho-2-dehydro-3-deoxyheptonate aldolase OS=Fusarium odoratissimum NRRL 54006 OX=1089451 GN=FOIG_01095 PE=3 SV=1	0	17.708	16	4	4	3	1	372	40	6.8	11.42	4
FALSE	High	IsMasterProtein	X0KDG0	FOIG_01222	Endoplasmic reticulum-Golgi intermediate compartment protein OS=Fusarium odoratissimum NRRL 54006 OX=1089451 GN=FOIG_01222 PE=3 SV=1	0	17.677	16	4	4	4	1	439	48.5	7.06	7.8	4
FALSE	High	IsMasterProtein	X0J3C9	FOIG_11772	L-ornithine N(5)-monooxygenase OS=Fusarium odoratissimum NRRL 54006 OX=1089451 GN=FOIG_11772 PE=3 SV=1	0	17.674	10	4	4	4	1	538	59.2	7.47	11.82	4
FALSE	High	IsMasterProtein	X0JT31	FOIG_08516	PSDC domain-containing protein OS=Fusarium odoratissimum NRRL 54006 OX=1089451 GN=FOIG_08516 PE=4 SV=1	0	17.544	12	5	6	5	1	449	49.9	5.17	11.96	5
FALSE	High	IsMasterProtein	X0LU50	FOIG_01476	Uncharacterized protein OS=Fusarium odoratissimum NRRL 54006 OX=1089451 GN=FOIG_01476 PE=4 SV=1	0	17.483	17	5	5	5	1	495	54.1	6.55	12.58	5
FALSE	High	IsMasterProtein	X0JI72	FOIG_07759	Hypoxia up-regulated 1 OS=Fusarium odoratissimum NRRL 54006 OX=1089451 GN=FOIG_07759 PE=4 SV=1	0	17.46	7	5	6	5	1	1007	110.1	6.15	14.3	5
FALSE	High	IsMasterProtein	X0JQD2	FOIG_06285	Mitochondrial import inner membrane translocase subunit TIM50 OS=Fusarium odoratissimum NRRL 54006 OX=1089451 GN=FOIG_06285 PE=3 SV=1	0	17.07	11	4	4	4	1	524	59.7	7.3	10.5	4
FALSE	High	IsMasterProtein	X0IR17	FOIG_15491	Methyltransf_2 domain-containing protein OS=Fusarium odoratissimum NRRL 54006 OX=1089451 GN=FOIG_15491 PE=3 SV=1	0	16.825	9	2	2	2	1	458	50.5	5.43	7.93	2
FALSE	High	IsMasterProtein	X0JFC2	FOIG_08049	Kinesin-like protein OS=Fusarium odoratissimum NRRL 54006 OX=1089451 GN=FOIG_08049 PE=3 SV=1	0	16.785	6	5	5	5	1	932	103.3	5.68	12.14	5
FALSE	High	IsMasterProtein	X0L2U4	FOIG_06096	Uncharacterized protein OS=Fusarium odoratissimum NRRL 54006 OX=1089451 GN=FOIG_06096 PE=4 SV=1	0	16.683	17	4	4	4	1	294	32	9.35	12.3	4
FALSE	High	IsMasterProtein	X0J9R0	FOIG_13983	Uncharacterized protein OS=Fusarium odoratissimum NRRL 54006 OX=1089451 GN=FOIG_13983 PE=3 SV=1	0	16.604	7	3	3	3	1	600	68.4	5.97	10.03	3
FALSE	High	IsMasterProtein	X0J1W8	FOIG_16437	Cyanide hydratase OS=Fusarium odoratissimum NRRL 54006 OX=1089451 GN=FOIG_16437 PE=2 SV=1	0	16.521	13	3	3	3	1	356	39.9	5.41	9.32	3
FALSE	High	IsMasterProtein	X0L8U9	FOIG_05251	Coatomer subunit delta OS=Fusarium odoratissimum NRRL 54006 OX=1089451 GN=FOIG_05251 PE=3 SV=1	0	16.224	7	3	5	3	1	523	57.6	5.2	11.75	3
FALSE	High	IsMasterProtein	X0KI39	FOIG_03015	Fe-Mn family superoxide dismutase OS=Fusarium odoratissimum NRRL 54006 OX=1089451 GN=FOIG_03015 PE=4 SV=1	0	16.112	14	3	4	3	1	279	30.7	8.16	7.48	3
FALSE	High	IsMasterProtein	X0JW97	FOIG_07593	Homoaconitase, mitochondrial OS=Fusarium odoratissimum NRRL 54006 OX=1089451 GN=FOIG_07593 PE=3 SV=1	0	16.058	7	4	4	4	1	779	84.3	6.34	11.11	4
FALSE	High	IsMasterProtein	X0K439	FOIG_02974	Translation initiation factor RLI1 OS=Fusarium odoratissimum NRRL 54006 OX=1089451 GN=FOIG_02974 PE=4 SV=1	0	16.045	9	4	4	4	1	674	75.5	7.59	13.27	4
FALSE	High	IsMasterProtein	X0KDQ4	FOIG_12127	NADH-cytochrome b5 reductase OS=Fusarium odoratissimum NRRL 54006 OX=1089451 GN=FOIG_12127 PE=3 SV=1	0	15.988	14	4	5	4	1	314	34.3	8.92	12.69	4
FALSE	High	IsMasterProtein	X0JGF1	FOIG_11929	TYR_PHOSPHATASE_2 domain-containing protein OS=Fusarium odoratissimum NRRL 54006 OX=1089451 GN=FOIG_11929 PE=4 SV=1	0	15.974	13	2	2	2	1	269	29.6	5.67	7.39	2
FALSE	High	IsMasterProtein	X0JQU2	FOIG_05346	DAO domain-containing protein OS=Fusarium odoratissimum NRRL 54006 OX=1089451 GN=FOIG_05346 PE=3 SV=1	0	15.957	14	4	4	4	1	431	47.3	8.79	7.78	4
FALSE	High	IsMasterProtein	X0KRN1	FOIG_01101	AGC/AKT protein kinase OS=Fusarium odoratissimum NRRL 54006 OX=1089451 GN=FOIG_01101 PE=4 SV=1	0	15.756	7	4	4	4	1	909	99.7	6.02	12.69	4
FALSE	High	IsMasterProtein	X0IRR6	FOIG_15152	PKS_ER domain-containing protein OS=Fusarium odoratissimum NRRL 54006 OX=1089451 GN=FOIG_15152 PE=4 SV=1	0	15.596	14	4	4	4	1	359	37.8	6.96	9.8	4
FALSE	High	IsMasterProtein	X0KH72	FOIG_02886	Glutamate dehydrogenase OS=Fusarium odoratissimum NRRL 54006 OX=1089451 GN=FOIG_02886 PE=3 SV=1	0	15.5	8	3	3	3	1	456	49.5	6.21	5.15	3
FALSE	High	IsMasterProtein	X0KAR3	FOIG_00620	60S ribosomal protein L36 OS=Fusarium odoratissimum NRRL 54006 OX=1089451 GN=FOIG_00620 PE=3 SV=1	0	15.285	28	5	6	5	1	105	11.7	11.69	14.1	5
FALSE	High	IsMasterProtein	X0KDY5	FOIG_03563	Methylglutaconyl-CoA hydratase OS=Fusarium odoratissimum NRRL 54006 OX=1089451 GN=FOIG_03563 PE=4 SV=1	0	15.26	15	4	4	4	1	379	41.3	9.67	8.66	4
FALSE	High	IsMasterProtein	X0J4U8	FOIG_15508	Lysophospholipase OS=Fusarium odoratissimum NRRL 54006 OX=1089451 GN=FOIG_15508 PE=3 SV=1	0	15.137	6	3	3	3	1	648	70	4.81	8.29	3
FALSE	High	IsMasterProtein	X0IPP2	FOIG_15890	Mitochondrial pyruvate carrier OS=Fusarium odoratissimum NRRL 54006 OX=1089451 GN=FOIG_15890 PE=3 SV=1	0	15.066	16	3	3	3	1	244	27.2	9.79	8.27	3
FALSE	High	IsMasterProtein	X0JZ62	FOIG_07186	Imidazole glycerol phosphate synthase hisHF OS=Fusarium odoratissimum NRRL 54006 OX=1089451 GN=FOIG_07186 PE=3 SV=1	0	14.883	10	5	5	5	1	547	59.7	5.71	12.29	5
FALSE	High	IsMasterProtein	X0JZV4	FOIG_07344	NADH-ubiquinone oxidoreductase 19.3 kDa subunit, mitochondrial OS=Fusarium odoratissimum NRRL 54006 OX=1089451 GN=FOIG_07344 PE=3 SV=1	0	14.879	25	3	4	3	1	222	24.7	9.99	6.91	3
FALSE	High	IsMasterProtein	X0JK50	FOIG_07199	ATP-dependent RNA helicase DBP5 OS=Fusarium odoratissimum NRRL 54006 OX=1089451 GN=FOIG_07199 PE=3 SV=1	0	14.861	11	4	4	4	1	484	52.9	5.63	11.26	4
FALSE	High	IsMasterProtein	X0J6Q2	FOIG_10654	Cytochrome b5 heme-binding domain-containing protein OS=Fusarium odoratissimum NRRL 54006 OX=1089451 GN=FOIG_10654 PE=4 SV=1	0	14.826	29	3	3	3	1	171	19	4.88	8.67	3
FALSE	High	IsMasterProtein	X0J1Z4	FOIG_12169	NADH dehydrogenase (Ubiquinone) Fe-S protein 6 OS=Fusarium odoratissimum NRRL 54006 OX=1089451 GN=FOIG_12169 PE=4 SV=1	0	14.804	22	2	2	2	1	164	18.1	8.7	6.56	2
FALSE	High	IsMasterProtein	X0KU41	FOIG_01550	CMGC/CK2 protein kinase OS=Fusarium odoratissimum NRRL 54006 OX=1089451 GN=FOIG_01550 PE=3 SV=1	0	14.738	11	2	2	2	1	340	39.7	7.65	7.13	2
FALSE	High	IsMasterProtein	X0JJB8	FOIG_11370	Monothiol glutaredoxin OS=Fusarium odoratissimum NRRL 54006 OX=1089451 GN=FOIG_11370 PE=4 SV=1	0	14.696	33	3	3	3	1	159	17.5	6.15	11.1	3
FALSE	High	IsMasterProtein	X0KCU1	FOIG_03260	Uncharacterized protein OS=Fusarium odoratissimum NRRL 54006 OX=1089451 GN=FOIG_03260 PE=4 SV=1	0	14.578	10	3	3	3	1	668	71.9	5.99	8.8	3
FALSE	High	IsMasterProtein	X0JZU4	FOIG_03452	cobW domain-containing protein OS=Fusarium odoratissimum NRRL 54006 OX=1089451 GN=FOIG_03452 PE=4 SV=1	0	14.519	13	5	5	5	1	371	40.2	5.17	9.74	5
FALSE	High	IsMasterProtein	X0KIM7	FOIG_01676	FAD_binding_3 domain-containing protein OS=Fusarium odoratissimum NRRL 54006 OX=1089451 GN=FOIG_01676 PE=3 SV=1	0	14.485	8	3	3	3	1	460	51.2	8.43	8.3	3
FALSE	High	IsMasterProtein	X0JLM2	FOIG_06422	Chalcone_isomerase domain-containing protein OS=Fusarium odoratissimum NRRL 54006 OX=1089451 GN=FOIG_06422 PE=4 SV=1	0	14.243	13	4	4	4	1	385	42.9	9.25	7.98	4
FALSE	High	IsMasterProtein	X0KQP8	FOIG_00866	60S ribosomal protein L35 OS=Fusarium odoratissimum NRRL 54006 OX=1089451 GN=FOIG_00866 PE=3 SV=1	0	14.237	24	5	6	5	1	124	14.3	11.4	14.55	5
FALSE	High	IsMasterProtein	X0KEN4	FOIG_01415	Uncharacterized protein OS=Fusarium odoratissimum NRRL 54006 OX=1089451 GN=FOIG_01415 PE=4 SV=1	0	14.204	15	4	4	4	1	352	39.3	5.48	10.97	4
FALSE	High	IsMasterProtein	X0JGN6	FOIG_11991	IMP-specific 5'-nucleotidase 1 OS=Fusarium odoratissimum NRRL 54006 OX=1089451 GN=FOIG_11991 PE=3 SV=1	0	13.814	8	3	3	3	1	446	49.8	6.16	7.04	3
FALSE	High	IsMasterProtein	X0LPL3	FOIG_00591	40S ribosomal protein S28 OS=Fusarium odoratissimum NRRL 54006 OX=1089451 GN=FOIG_00591 PE=3 SV=1	0	13.749	41	3	5	3	1	68	7.8	10.36	11.96	3
FALSE	High	IsMasterProtein	X0KVT3	FOIG_07733	Ribose-phosphate pyrophosphokinase OS=Fusarium odoratissimum NRRL 54006 OX=1089451 GN=FOIG_07733 PE=3 SV=1	0	13.74	13	4	4	4	1	442	47.7	8.34	11.27	4
FALSE	High	IsMasterProtein	X0KPI2	FOIG_00673	AGC/NDR/NDR protein kinase OS=Fusarium odoratissimum NRRL 54006 OX=1089451 GN=FOIG_00673 PE=4 SV=1	0	13.708	7	3	3	3	1	641	72.7	8.63	9.08	3
FALSE	High	IsMasterProtein	X0K3G5	FOIG_02866	CP-type G domain-containing protein OS=Fusarium odoratissimum NRRL 54006 OX=1089451 GN=FOIG_02866 PE=4 SV=1	0	13.603	6	3	3	3	1	672	74.3	6.43	8.82	3
FALSE	High	IsMasterProtein	X0LP96	FOIG_00527	Cortactin OS=Fusarium odoratissimum NRRL 54006 OX=1089451 GN=FOIG_00527 PE=4 SV=1	0	13.518	5	4	5	4	1	821	85.6	4.82	8.5	4
FALSE	High	IsMasterProtein	X0JZ29	FOIG_07229	Chitin synthase OS=Fusarium odoratissimum NRRL 54006 OX=1089451 GN=FOIG_07229 PE=3 SV=1	0	13.377	4	4	4	4	1	968	108.5	7.56	10.33	4
FALSE	High	IsMasterProtein	X0LH11	FOIG_02840	Uncharacterized protein OS=Fusarium odoratissimum NRRL 54006 OX=1089451 GN=FOIG_02840 PE=3 SV=1	0	13.351	12	2	2	2	1	329	36.1	6.18	7.91	2
FALSE	High	IsMasterProtein	X0LCG9	FOIG_03295	Acetohydroxy-acid synthase small subunit OS=Fusarium odoratissimum NRRL 54006 OX=1089451 GN=FOIG_03295 PE=3 SV=1	0	13.331	9	2	2	2	1	312	34	6.54	9.12	2
FALSE	High	IsMasterProtein	X0L0W2	FOIG_06746	RNase III domain-containing protein OS=Fusarium odoratissimum NRRL 54006 OX=1089451 GN=FOIG_06746 PE=4 SV=1	0	13.268	13	3	3	3	1	383	42.5	9.23	6.21	3
FALSE	High	IsMasterProtein	X0KQM4	FOIG_00852	ER membrane protein SH3 OS=Fusarium odoratissimum NRRL 54006 OX=1089451 GN=FOIG_00852 PE=4 SV=1	0	13.267	12	2	3	2	1	222	24.5	6.8	9.23	2
FALSE	High	IsMasterProtein	X0JZ87	FOIG_03349	PPM-type phosphatase domain-containing protein OS=Fusarium odoratissimum NRRL 54006 OX=1089451 GN=FOIG_03349 PE=4 SV=1	0	13.257	7	3	3	3	1	706	77.2	9.31	8.27	3
FALSE	High	IsMasterProtein	X0J7G6	FOIG_10821	Ras-like protein Rab-6B OS=Fusarium odoratissimum NRRL 54006 OX=1089451 GN=FOIG_10821 PE=4 SV=1	0	13.188	18	3	4	2	1	208	23.3	7.91	11.3	3
FALSE	High	IsMasterProtein	X0KKE8	FOIG_02083	BZIP domain-containing protein OS=Fusarium odoratissimum NRRL 54006 OX=1089451 GN=FOIG_02083 PE=4 SV=1	0	13.151	12	3	3	3	1	303	33.2	6.04	8.23	3
FALSE	High	IsMasterProtein	X0LR35	FOIG_00875	GOLD domain-containing protein OS=Fusarium odoratissimum NRRL 54006 OX=1089451 GN=FOIG_00875 PE=3 SV=1	0	12.991	15	2	2	2	1	203	23.2	6.15	4.78	2
FALSE	High	IsMasterProtein	X0KVJ6	FOIG_07685	Cytochrome c OS=Fusarium odoratissimum NRRL 54006 OX=1089451 GN=FOIG_07685 PE=3 SV=1	0	12.848	33	3	3	3	1	106	11.7	9.28	10.46	3
FALSE	High	IsMasterProtein	X0JED5	FOIG_08626	Glycerol-3-phosphate dehydrogenase OS=Fusarium odoratissimum NRRL 54006 OX=1089451 GN=FOIG_08626 PE=3 SV=1	0	12.812	6	3	4	3	1	682	73.8	7.59	10.63	3
FALSE	High	IsMasterProtein	X0KNK4	FOIG_09191	Cytochrome b-c1 complex subunit 8 OS=Fusarium odoratissimum NRRL 54006 OX=1089451 GN=FOIG_09191 PE=3 SV=1	0	12.795	25	2	3	2	1	104	11.9	9.09	8.94	2
FALSE	High	IsMasterProtein	X0KRW3	FOIG_01145	Dolichyl-diphosphooligosaccharide--protein glycotransferase OS=Fusarium odoratissimum NRRL 54006 OX=1089451 GN=FOIG_01145 PE=3 SV=1	0	12.751	6	3	3	3	1	749	83.3	8.78	5.23	3
FALSE	High	IsMasterProtein	X0KMU0	FOIG_00316	Uncharacterized protein OS=Fusarium odoratissimum NRRL 54006 OX=1089451 GN=FOIG_00316 PE=4 SV=1	0	12.685	16	4	4	4	1	338	37.7	7.75	10.79	4
FALSE	High	IsMasterProtein	X0J371	FOIG_11763	Adenylosuccinate synthetase OS=Fusarium odoratissimum NRRL 54006 OX=1089451 GN=FOIG_11763 PE=3 SV=1	0	12.535	13	3	3	3	1	434	48.1	6.11	5.96	3
FALSE	High	IsMasterProtein	X0KL72	FOIG_02305	Uncharacterized protein OS=Fusarium odoratissimum NRRL 54006 OX=1089451 GN=FOIG_02305 PE=3 SV=1	0	12.522	9	1	1	1	1	307	33.7	9.57	6.29	1
FALSE	High	IsMasterProtein	X0L2H3	FOIG_06016	Glycylpeptide N-tetradecanoyltransferase OS=Fusarium odoratissimum NRRL 54006 OX=1089451 GN=FOIG_06016 PE=3 SV=1	0	12.508	8	3	3	3	1	567	64.3	6.81	9.33	3
FALSE	High	IsMasterProtein	X0J6H0	FOIG_14991	Uncharacterized protein OS=Fusarium odoratissimum NRRL 54006 OX=1089451 GN=FOIG_14991 PE=3 SV=1	0	12.486	15	4	4	4	1	324	36.6	5.55	11.2	4
FALSE	High	IsMasterProtein	X0IYE1	FOIG_13230	40S ribosomal protein S21 OS=Fusarium odoratissimum NRRL 54006 OX=1089451 GN=FOIG_13230 PE=3 SV=1	0	12.483	46	3	3	3	1	87	9.7	8	7.46	3
FALSE	High	IsMasterProtein	X0LF65	FOIG_03844	ATP-dependent RNA helicase FAL1 OS=Fusarium odoratissimum NRRL 54006 OX=1089451 GN=FOIG_03844 PE=3 SV=1	0	12.482	8	3	3	3	1	402	45.6	6.28	9.04	3
FALSE	High	IsMasterProtein	X0LS61	FOIG_01073	Uncharacterized protein OS=Fusarium odoratissimum NRRL 54006 OX=1089451 GN=FOIG_01073 PE=3 SV=1	0	12.461	45	4	4	4	1	97	10.9	9.66	11.15	4
FALSE	High	IsMasterProtein	X0L0U0	FOIG_06733	C-22 sterol desaturase OS=Fusarium odoratissimum NRRL 54006 OX=1089451 GN=FOIG_06733 PE=3 SV=1	0	12.454	9	3	4	3	1	537	60.4	7.33	10.76	3
FALSE	High	IsMasterProtein	X0JNQ7	FOIG_05874	Uncharacterized protein OS=Fusarium odoratissimum NRRL 54006 OX=1089451 GN=FOIG_05874 PE=3 SV=1	0	12.415	14	3	4	3	1	263	28.7	9.89	10.22	3
FALSE	High	IsMasterProtein	X0JCA8	FOIG_13223	Uncharacterized protein OS=Fusarium odoratissimum NRRL 54006 OX=1089451 GN=FOIG_13223 PE=4 SV=1	0	12.336	13	3	3	3	1	221	23.8	4.79	9.1	3
FALSE	High	IsMasterProtein	X0J6B7	FOIG_14989	Uncharacterized protein OS=Fusarium odoratissimum NRRL 54006 OX=1089451 GN=FOIG_14989 PE=4 SV=1	0	12.324	18	4	4	4	1	249	26.2	5.66	9.35	4
FALSE	High	IsMasterProtein	X0JHK0	FOIG_11890	Ras-like protein OS=Fusarium odoratissimum NRRL 54006 OX=1089451 GN=FOIG_11890 PE=4 SV=1	0	12.316	18	4	4	4	1	216	24.2	4.98	8.02	4
FALSE	High	IsMasterProtein	X0JPN2	FOIG_06056	J domain-containing protein OS=Fusarium odoratissimum NRRL 54006 OX=1089451 GN=FOIG_06056 PE=4 SV=1	0	12.297	10	4	4	4	1	524	58.5	5.38	6.69	4
FALSE	High	IsMasterProtein	X0J9L6	FOIG_13953	Proline dehydrogenase OS=Fusarium odoratissimum NRRL 54006 OX=1089451 GN=FOIG_13953 PE=3 SV=1	0	12.102	7	3	3	3	1	482	53.3	8.75	7.27	3
FALSE	High	IsMasterProtein	X0LFB8	FOIG_03901	Glutathione S-transferase OS=Fusarium odoratissimum NRRL 54006 OX=1089451 GN=FOIG_03901 PE=3 SV=1	0	11.975	12	2	2	2	1	222	25.2	6.79	6.6	2
FALSE	High	IsMasterProtein	X0KNR1	FOIG_00472	Uroporphyrinogen decarboxylase OS=Fusarium odoratissimum NRRL 54006 OX=1089451 GN=FOIG_00472 PE=3 SV=1	0	11.703	13	3	3	3	1	366	40.9	6.44	8.66	3
FALSE	High	IsMasterProtein	X0JVC0	FOIG_04350	Histone H4 OS=Fusarium odoratissimum NRRL 54006 OX=1089451 GN=FOIG_04350 PE=3 SV=1	0	11.696	30	3	3	3	1	103	11.4	11.36	7.9	3
FALSE	High	IsMasterProtein	X0JTW6	FOIG_04919	Uncharacterized protein OS=Fusarium odoratissimum NRRL 54006 OX=1089451 GN=FOIG_04919 PE=4 SV=1	0	11.676	8	2	4	2	1	377	41.9	9.48	11.23	2
FALSE	High	IsMasterProtein	X0JRN9	FOIG_05551	MICOS complex subunit MIC10 OS=Fusarium odoratissimum NRRL 54006 OX=1089451 GN=FOIG_05551 PE=3 SV=1	0	11.668	27	3	3	3	1	91	9.9	9.89	8.74	3
FALSE	High	IsMasterProtein	X0L6X6	FOIG_04817	Uncharacterized protein OS=Fusarium odoratissimum NRRL 54006 OX=1089451 GN=FOIG_04817 PE=4 SV=1	0	11.487	11	3	3	3	1	437	50.2	10.02	6.6	3
FALSE	High	IsMasterProtein	X0J827	FOIG_14432	Serine palmitoyltransferase OS=Fusarium odoratissimum NRRL 54006 OX=1089451 GN=FOIG_14432 PE=4 SV=1	0	11.355	12	3	3	3	1	516	57.5	6.8	6.32	3
FALSE	High	IsMasterProtein	X0K8U0	FOIG_05177	Rab family, other OS=Fusarium odoratissimum NRRL 54006 OX=1089451 GN=FOIG_05177 PE=4 SV=1	0	11.287	20	2	2	2	1	235	24.7	5.03	5.86	2
FALSE	High	IsMasterProtein	X0LLU8	FOIG_02346	Uncharacterized protein OS=Fusarium odoratissimum NRRL 54006 OX=1089451 GN=FOIG_02346 PE=4 SV=1	0	11.229	11	3	3	3	1	359	41	8.75	6.34	3
FALSE	High	IsMasterProtein	X0KAL1	FOIG_12959	NAD-dependent aldehyde dehydrogenase OS=Fusarium odoratissimum NRRL 54006 OX=1089451 GN=FOIG_12959 PE=3 SV=1	0	11.157	9	3	3	3	1	618	66.3	8.12	7.32	3
FALSE	High	IsMasterProtein	X0KAU0	FOIG_00632	Epimerase domain-containing protein OS=Fusarium odoratissimum NRRL 54006 OX=1089451 GN=FOIG_00632 PE=4 SV=1	0	11.137	15	4	4	4	1	375	42.2	5.3	5.44	4
FALSE	High	IsMasterProtein	X0IVY8	FOIG_13989	40S ribosomal protein S30 OS=Fusarium odoratissimum NRRL 54006 OX=1089451 GN=FOIG_13989 PE=3 SV=1	0	11.105	19	4	4	4	1	62	6.9	11.77	12.43	4
FALSE	High	IsMasterProtein	X0J3N5	FOIG_11846	Uncharacterized protein OS=Fusarium odoratissimum NRRL 54006 OX=1089451 GN=FOIG_11846 PE=3 SV=1	0	11.049	25	3	3	3	1	174	19.3	5.12	10.39	3
FALSE	High	IsMasterProtein	X0JF55	FOIG_07997	Methylthioribose-1-phosphate isomerase OS=Fusarium odoratissimum NRRL 54006 OX=1089451 GN=MRI1 PE=3 SV=1	0	11.035	10	3	3	3	1	388	42	6.01	8.57	3
FALSE	High	IsMasterProtein	X0KEA5	FOIG_01329	Carboxymethylenebutenolidase OS=Fusarium odoratissimum NRRL 54006 OX=1089451 GN=FOIG_01329 PE=4 SV=1	0	11.029	11	2	2	2	1	283	31	6.44	6.04	2
FALSE	High	IsMasterProtein	X0KQL0	FOIG_00892	Nucleolin OS=Fusarium odoratissimum NRRL 54006 OX=1089451 GN=FOIG_00892 PE=4 SV=1	0	11.008	7	3	3	3	1	505	52.4	5.05	7.36	3
FALSE	High	IsMasterProtein	X0K4J9	FOIG_05353	Signal recognition particle receptor subunit beta OS=Fusarium odoratissimum NRRL 54006 OX=1089451 GN=FOIG_05353 PE=3 SV=1	0	11.003	14	3	3	3	1	284	30.6	5.81	7.71	3
FALSE	High	IsMasterProtein	X0JWH3	FOIG_07650	Uncharacterized protein OS=Fusarium odoratissimum NRRL 54006 OX=1089451 GN=FOIG_07650 PE=3 SV=1	0	10.962	16	4	4	4	1	318	36.2	10.07	6.51	4
FALSE	High	IsMasterProtein	X0KPS9	FOIG_00710	20S proteasome subunit beta 6 OS=Fusarium odoratissimum NRRL 54006 OX=1089451 GN=FOIG_00710 PE=4 SV=1	0	10.943	16	4	4	4	1	264	29.1	6.23	6.25	4
FALSE	High	IsMasterProtein	X0KAA4	FOIG_04183	Alkaline phosphatase OS=Fusarium odoratissimum NRRL 54006 OX=1089451 GN=FOIG_04183 PE=3 SV=1	0	10.837	8	3	5	3	1	562	61.1	6.04	11.47	3
FALSE	High	IsMasterProtein	X0KDJ7	FOIG_03443	RuvB-like helicase OS=Fusarium odoratissimum NRRL 54006 OX=1089451 GN=FOIG_03443 PE=3 SV=1	0	10.754	9	3	3	3	1	458	49.7	6.3	8.67	3
FALSE	High	IsMasterProtein	X0KMU2	FOIG_00253	Uncharacterized protein OS=Fusarium odoratissimum NRRL 54006 OX=1089451 GN=FOIG_00253 PE=4 SV=1	0	10.733	9	1	1	1	1	215	24.5	10.29	4.66	1
FALSE	High	IsMasterProtein	X0JS83	FOIG_05627	OBG-type G domain-containing protein OS=Fusarium odoratissimum NRRL 54006 OX=1089451 GN=FOIG_05627 PE=4 SV=1	0	10.732	6	1	1	1	1	346	38	8.12	4.45	1
FALSE	High	IsMasterProtein	X0KAJ5	FOIG_00561	acidPPc domain-containing protein OS=Fusarium odoratissimum NRRL 54006 OX=1089451 GN=FOIG_00561 PE=3 SV=1	0	10.721	8	3	3	3	1	470	52.1	9.1	6.11	3
FALSE	High	IsMasterProtein	X0J7R0	FOIG_14525	Uncharacterized protein OS=Fusarium odoratissimum NRRL 54006 OX=1089451 GN=FOIG_14525 PE=4 SV=1	0	10.701	8	3	3	3	1	498	54.2	6.49	8.4	3
FALSE	High	IsMasterProtein	X0K140	FOIG_03752	Uncharacterized protein OS=Fusarium odoratissimum NRRL 54006 OX=1089451 GN=FOIG_03752 PE=4 SV=1	0	10.687	17	1	1	1	1	111	12.2	9.07	3.49	1
FALSE	High	IsMasterProtein	X0JV43	FOIG_08214	Uncharacterized protein OS=Fusarium odoratissimum NRRL 54006 OX=1089451 GN=FOIG_08214 PE=4 SV=1	0	10.518	56	2	2	2	1	72	7.5	8.47	6.15	2
FALSE	High	IsMasterProtein	X0K8F1	FOIG_05040	Trehalase OS=Fusarium odoratissimum NRRL 54006 OX=1089451 GN=FOIG_05040 PE=3 SV=1	0	10.507	4	2	2	2	1	687	78	5.19	6.29	2
FALSE	High	IsMasterProtein	X0JFS0	FOIG_08117	Translocation protein SEC62 OS=Fusarium odoratissimum NRRL 54006 OX=1089451 GN=FOIG_08117 PE=3 SV=1	0	10.502	13	3	3	3	1	382	43.4	9.47	6.04	3
FALSE	High	IsMasterProtein	X0KE94	FOIG_12224	Uncharacterized protein OS=Fusarium odoratissimum NRRL 54006 OX=1089451 GN=FOIG_12224 PE=3 SV=1	0	10.498	8	2	2	2	1	514	57.8	6.02	6.61	2
FALSE	High	IsMasterProtein	X0IQQ4	FOIG_15540	Uncharacterized protein OS=Fusarium odoratissimum NRRL 54006 OX=1089451 GN=FOIG_15540 PE=3 SV=1	0	10.42	5	2	2	1	1	424	45.6	9.23	7.02	2
FALSE	High	IsMasterProtein	X0JU98	FOIG_08114	Protein disulfide-isomerase OS=Fusarium odoratissimum NRRL 54006 OX=1089451 GN=FOIG_08114 PE=4 SV=1	0	10.321	5	2	2	2	1	757	85.5	5.91	6.95	2
FALSE	High	IsMasterProtein	X0K7P8	FOIG_02354	Phosphoserine phosphatase OS=Fusarium odoratissimum NRRL 54006 OX=1089451 GN=FOIG_02354 PE=3 SV=1	0	10.252	6	2	2	2	1	478	53	5.03	7.24	2
FALSE	High	IsMasterProtein	X0K874	FOIG_00021	Uncharacterized protein OS=Fusarium odoratissimum NRRL 54006 OX=1089451 GN=FOIG_00021 PE=4 SV=1	0	10.234	3	2	2	2	1	1011	107	5.71	6.63	2
FALSE	High	IsMasterProtein	X0JD24	FOIG_12840	L-lactate dehydrogenase (Cytochrome) OS=Fusarium odoratissimum NRRL 54006 OX=1089451 GN=FOIG_12840 PE=4 SV=1	0	10.231	9	3	3	3	1	502	55.7	6.28	8.87	3
FALSE	High	IsMasterProtein	X0LGU6	FOIG_02797	J domain-containing protein OS=Fusarium odoratissimum NRRL 54006 OX=1089451 GN=FOIG_02797 PE=4 SV=1	0	10.228	7	2	2	2	1	412	45.1	9.41	6.58	2
FALSE	High	IsMasterProtein	X0JGF6	FOIG_08279	Glutathione S-transferase OS=Fusarium odoratissimum NRRL 54006 OX=1089451 GN=FOIG_08279 PE=3 SV=1	0	10.148	10	3	3	3	1	336	39.1	6.48	7.84	3
FALSE	High	IsMasterProtein	X0JN60	FOIG_06861	NADH dehydrogenase [ubiquinone] 1 alpha subcomplex subunit 13 OS=Fusarium odoratissimum NRRL 54006 OX=1089451 GN=FOIG_06861 PE=3 SV=1	0	10.138	28	3	4	3	1	119	13.6	9.64	8.21	3
FALSE	High	IsMasterProtein	X0JWS5	FOIG_04253	Transcriptional regulator OS=Fusarium odoratissimum NRRL 54006 OX=1089451 GN=FOIG_04253 PE=4 SV=1	0	10.112	12	2	2	2	1	256	28.7	6.65	6.36	2
FALSE	High	IsMasterProtein	X0KBK4	FOIG_04500	Sphinganine-1-phosphate aldolase OS=Fusarium odoratissimum NRRL 54006 OX=1089451 GN=FOIG_04500 PE=3 SV=1	0	10.078	6	3	3	3	1	571	62.7	8.5	8.39	3
FALSE	High	IsMasterProtein	X0JCR7	FOIG_08918	DNA replication licensing factor MCM2 OS=Fusarium odoratissimum NRRL 54006 OX=1089451 GN=FOIG_08918 PE=3 SV=1	0	10.044	5	3	3	3	1	858	95.8	5.35	7.57	3
FALSE	High	IsMasterProtein	X0ITV5	FOIG_14556	Uncharacterized protein OS=Fusarium odoratissimum NRRL 54006 OX=1089451 GN=FOIG_14556 PE=4 SV=1	0	10.036	6	2	2	2	1	572	64.7	6.77	5.91	2
FALSE	High	IsMasterProtein	X0KDW6	FOIG_12159	ADP-ribosylation factor-like protein 1 OS=Fusarium odoratissimum NRRL 54006 OX=1089451 GN=FOIG_12159 PE=3 SV=1	0	9.972	21	3	3	3	1	180	20	4.86	7.63	3
FALSE	High	IsMasterProtein	X0KB70	FOIG_04333	DNA-directed RNA polymerases I, II, and III subunit RPABC3 OS=Fusarium odoratissimum NRRL 54006 OX=1089451 GN=FOIG_04333 PE=3 SV=1	0	9.94	19	2	2	2	1	148	16.3	4.83	5.81	2
FALSE	High	IsMasterProtein	X0KK77	FOIG_10306	Uncharacterized protein OS=Fusarium odoratissimum NRRL 54006 OX=1089451 GN=FOIG_10306 PE=4 SV=1	0	9.924	11	2	2	2	1	277	30.2	8.24	5.19	2
FALSE	High	IsMasterProtein	X0KVZ8	FOIG_07785	Uncharacterized protein OS=Fusarium odoratissimum NRRL 54006 OX=1089451 GN=FOIG_07785 PE=4 SV=1	0	9.921	6	4	4	4	1	1038	112.9	6.28	10.29	4
FALSE	High	IsMasterProtein	X0K1R6	FOIG_06743	Inositol-1-monophosphatase OS=Fusarium odoratissimum NRRL 54006 OX=1089451 GN=FOIG_06743 PE=3 SV=1	0	9.864	7	1	1	1	1	297	31.9	5.03	4.88	1
FALSE	High	IsMasterProtein	X0JYC1	FOIG_07066	Uncharacterized protein OS=Fusarium odoratissimum NRRL 54006 OX=1089451 GN=FOIG_07066 PE=3 SV=1	0	9.834	15	2	2	2	1	227	25.5	9.98	6.14	2
FALSE	High	IsMasterProtein	X0KHA3	FOIG_02943	Methylenetetrahydrofolate reductase OS=Fusarium odoratissimum NRRL 54006 OX=1089451 GN=FOIG_02943 PE=3 SV=1	0	9.815	6	2	2	2	1	673	75.1	5.47	6.94	2
FALSE	High	IsMasterProtein	X0JDA1	FOIG_12855	Ferrochelatase OS=Fusarium odoratissimum NRRL 54006 OX=1089451 GN=FOIG_12855 PE=3 SV=1	0	9.756	15	3	3	3	1	419	46	8.25	2.04	3
FALSE	High	IsMasterProtein	X0KM87	FOIG_00153	DnaJ like subfamily B member 12 OS=Fusarium odoratissimum NRRL 54006 OX=1089451 GN=FOIG_00153 PE=4 SV=1	0	9.704	10	2	3	2	1	356	39.6	8.6	3.23	2
FALSE	High	IsMasterProtein	X0JGP4	FOIG_12059	Ras-like C3 botulinum toxin substrate 1 OS=Fusarium odoratissimum NRRL 54006 OX=1089451 GN=FOIG_12059 PE=4 SV=1	0	9.672	21	3	3	3	1	150	17.1	8.13	5.95	3
FALSE	High	IsMasterProtein	X0L7W4	FOIG_05073	GPI ethanolamine phosphate transferase 3 OS=Fusarium odoratissimum NRRL 54006 OX=1089451 GN=FOIG_05073 PE=3 SV=1	0	9.663	3	2	2	2	1	1063	117.7	6.93	4.04	2
FALSE	High	IsMasterProtein	X0JYM9	FOIG_07065	MICOS complex subunit MIC12 OS=Fusarium odoratissimum NRRL 54006 OX=1089451 GN=FOIG_07065 PE=3 SV=1	0	9.655	11	2	2	2	1	240	26	6.83	7.01	2
FALSE	High	IsMasterProtein	X0KLN3	FOIG_02343	Mitochondrial trans-2-enoyl-CoA reductase OS=Fusarium odoratissimum NRRL 54006 OX=1089451 GN=FOIG_02343 PE=4 SV=1	0	9.638	9	3	3	3	1	419	45.3	9.6	7.24	3
FALSE	High	IsMasterProtein	X0L5N2	FOIG_05696	Very-long-chain (3R)-3-hydroxyacyl-CoA dehydratase OS=Fusarium odoratissimum NRRL 54006 OX=1089451 GN=FOIG_05696 PE=3 SV=1	0	9.603	9	1	1	1	1	222	25.3	9.73	4.71	1
FALSE	High	IsMasterProtein	X0K4A2	FOIG_03049	Uncharacterized protein OS=Fusarium odoratissimum NRRL 54006 OX=1089451 GN=FOIG_03049 PE=4 SV=1	0	9.363	11	2	2	2	1	290	31.9	4.51	6.6	2
FALSE	High	IsMasterProtein	X0JYZ7	FOIG_03223	Succinyl-CoA:3-ketoacid-coenzyme A transferase OS=Fusarium odoratissimum NRRL 54006 OX=1089451 GN=FOIG_03223 PE=3 SV=1	0	9.348	3	1	1	1	1	519	55.9	8.13	3.7	1
FALSE	High	IsMasterProtein	X0KBK1	FOIG_12894	Imidazole acetol-phosphate transaminase OS=Fusarium odoratissimum NRRL 54006 OX=1089451 GN=FOIG_12894 PE=3 SV=1	0	9.345	9	2	2	2	1	400	43.5	5.49	6.49	2
FALSE	High	IsMasterProtein	X0K092	FOIG_03591	Copper transport protein OS=Fusarium odoratissimum NRRL 54006 OX=1089451 GN=FOIG_03591 PE=3 SV=1	0	9.339	18	2	2	2	1	182	19.8	7.21	4.8	2
FALSE	High	IsMasterProtein	X0KFA3	FOIG_03867	AGC/AKT protein kinase OS=Fusarium odoratissimum NRRL 54006 OX=1089451 GN=FOIG_03867 PE=4 SV=1	0	9.334	6	3	3	3	1	635	70.5	8.06	5.52	3
FALSE	High	IsMasterProtein	X0JTK5	FOIG_04816	Uncharacterized protein OS=Fusarium odoratissimum NRRL 54006 OX=1089451 GN=FOIG_04816 PE=3 SV=1	0	9.31	8	2	2	2	1	320	35.4	9.82	6.06	2
FALSE	High	IsMasterProtein	X0L8S3	FOIG_05240	Cell division control protein 42 homolog OS=Fusarium odoratissimum NRRL 54006 OX=1089451 GN=FOIG_05240 PE=3 SV=1	0	9.3	17	3	3	3	1	210	23.5	6.34	5.36	3
FALSE	High	IsMasterProtein	X0K6I7	FOIG_05736	MRP-L46 domain-containing protein OS=Fusarium odoratissimum NRRL 54006 OX=1089451 GN=FOIG_05736 PE=3 SV=1	0	9.174	9	3	3	3	1	339	38	9.25	6.23	3
FALSE	High	IsMasterProtein	X0KD18	FOIG_03318	RuvB-like helicase OS=Fusarium odoratissimum NRRL 54006 OX=1089451 GN=FOIG_03318 PE=3 SV=1	0	9.157	4	1	1	1	1	473	51.5	5.96	4.67	1
FALSE	High	IsMasterProtein	X0ITZ8	FOIG_14559	Uncharacterized protein OS=Fusarium odoratissimum NRRL 54006 OX=1089451 GN=FOIG_14559 PE=3 SV=1	0	9.083	9	3	3	3	1	426	47.6	6.8	5.22	3
FALSE	High	IsMasterProtein	X0KWT8	FOIG_07956	Translation initiation factor 5 OS=Fusarium odoratissimum NRRL 54006 OX=1089451 GN=FOIG_07956 PE=3 SV=1	0	9.076	14	5	5	5	1	423	46.9	5.41	9.16	5
FALSE	High	IsMasterProtein	X0KDH0	FOIG_01227	DNA-directed RNA polymerases I and III subunit RPAC1 OS=Fusarium odoratissimum NRRL 54006 OX=1089451 GN=FOIG_01227 PE=3 SV=1	0	9.063	10	3	3	3	1	381	42.4	6.77	6.41	3
FALSE	High	IsMasterProtein	X0IP08	FOIG_16154	HIG1 domain-containing protein OS=Fusarium odoratissimum NRRL 54006 OX=1089451 GN=FOIG_16154 PE=3 SV=1	0	9.06	13	3	4	2	1	228	25.6	9.45	8.68	3
FALSE	High	IsMasterProtein	X0K2E5	FOIG_05850	Carbamoyl-phosphate synthase (glutamine-hydrolyzing) OS=Fusarium odoratissimum NRRL 54006 OX=1089451 GN=FOIG_05850 PE=3 SV=1	0	9.059	9	3	4	3	1	456	49.1	7.18	7.94	3
FALSE	High	IsMasterProtein	X0K228	FOIG_15693	Uncharacterized protein OS=Fusarium odoratissimum NRRL 54006 OX=1089451 GN=FOIG_15693 PE=4 SV=1	0	9.034	46	2	2	2	1	68	7.5	7.52	7	2
FALSE	High	IsMasterProtein	X0JWN9	FOIG_04224	Pantoate--beta-alanine ligase OS=Fusarium odoratissimum NRRL 54006 OX=1089451 GN=FOIG_04224 PE=3 SV=1	0	8.997	5	1	1	1	1	375	41.3	8.4	4.53	1
FALSE	High	IsMasterProtein	X0IZQ9	FOIG_12950	Uncharacterized protein OS=Fusarium odoratissimum NRRL 54006 OX=1089451 GN=FOIG_12950 PE=4 SV=1	0	8.992	5	3	4	3	1	737	80.5	7.47	9.39	3
FALSE	High	IsMasterProtein	X0KVZ4	FOIG_07784	Histone H1 OS=Fusarium odoratissimum NRRL 54006 OX=1089451 GN=FOIG_07784 PE=3 SV=1	0	8.942	5	1	2	1	1	228	24.2	10.36	5.67	1
FALSE	High	IsMasterProtein	X0JL13	FOIG_10705	50S ribosomal protein L15 OS=Fusarium odoratissimum NRRL 54006 OX=1089451 GN=FOIG_10705 PE=3 SV=1	0	8.847	14	3	3	3	1	295	32.2	10.02	7.86	3
FALSE	High	IsMasterProtein	X0JRZ9	FOIG_05561	Ribosome assembly factor mrt4 OS=Fusarium odoratissimum NRRL 54006 OX=1089451 GN=FOIG_05561 PE=3 SV=1	0	8.824	24	3	3	3	1	244	27.3	6.92	5.99	3
FALSE	High	IsMasterProtein	X0JB51	FOIG_09190	H/ACA ribonucleoprotein complex subunit 2 OS=Fusarium odoratissimum NRRL 54006 OX=1089451 GN=FOIG_09190 PE=3 SV=1	0	8.792	11	3	3	3	1	241	26.3	9.19	5.03	3
FALSE	High	IsMasterProtein	X0JML8	FOIG_06709	Uncharacterized protein OS=Fusarium odoratissimum NRRL 54006 OX=1089451 GN=FOIG_06709 PE=4 SV=1	0	8.774	15	3	3	3	1	307	32.6	5.88	2.53	3
FALSE	High	IsMasterProtein	X0JGZ8	FOIG_12081	ATP synthase mitochondrial F1 complex assembly factor 2 OS=Fusarium odoratissimum NRRL 54006 OX=1089451 GN=FOIG_12081 PE=3 SV=1	0	8.705	5	1	1	1	1	367	39.8	8.7	4.74	1
FALSE	High	IsMasterProtein	X0KP49	FOIG_00557	Uncharacterized protein OS=Fusarium odoratissimum NRRL 54006 OX=1089451 GN=FOIG_00557 PE=4 SV=1	0	8.665	8	2	2	2	1	336	36.5	6.98	5.32	2
FALSE	High	IsMasterProtein	X0L086	FOIG_06614	Importin N-terminal domain-containing protein OS=Fusarium odoratissimum NRRL 54006 OX=1089451 GN=FOIG_06614 PE=4 SV=1	0	8.663	2	1	1	1	1	943	105.5	4.77	3.59	1
FALSE	High	IsMasterProtein	X0JMS0	FOIG_06693	Uncharacterized protein OS=Fusarium odoratissimum NRRL 54006 OX=1089451 GN=FOIG_06693 PE=4 SV=1	0	8.628	7	3	3	3	1	672	73.3	5.14	5.68	3
FALSE	High	IsMasterProtein	X0JWR0	FOIG_07758	Uncharacterized protein OS=Fusarium odoratissimum NRRL 54006 OX=1089451 GN=FOIG_07758 PE=4 SV=1	0	8.518	7	2	2	2	1	420	45.2	5.5	5.87	2
FALSE	High	IsMasterProtein	X0KWR1	FOIG_07946	Uncharacterized protein OS=Fusarium odoratissimum NRRL 54006 OX=1089451 GN=FOIG_07946 PE=4 SV=1	0	8.5	5	2	2	2	1	474	51.1	7.01	5.21	2
FALSE	High	IsMasterProtein	X0K5Q3	FOIG_05559	L51_S25_CI-B8 domain-containing protein OS=Fusarium odoratissimum NRRL 54006 OX=1089451 GN=FOIG_05559 PE=3 SV=1	0	8.49	20	2	3	2	1	137	15.1	10.01	7.39	2
FALSE	High	IsMasterProtein	X0JQE4	FOIG_09318	Nucleotid_trans domain-containing protein OS=Fusarium odoratissimum NRRL 54006 OX=1089451 GN=FOIG_09318 PE=3 SV=1	0	8.481	8	2	2	2	1	398	45.9	6.04	5.76	2
FALSE	High	IsMasterProtein	X0K2A4	FOIG_02658	Inosine triphosphate pyrophosphatase OS=Fusarium odoratissimum NRRL 54006 OX=1089451 GN=FOIG_02658 PE=3 SV=1	0	8.325	14	3	3	3	1	207	22.9	8.05	6.41	3
FALSE	High	IsMasterProtein	X0KZ71	FOIG_07420	Cellular nucleic acid-binding protein OS=Fusarium odoratissimum NRRL 54006 OX=1089451 GN=FOIG_07420 PE=4 SV=1	0	8.319	8	1	1	1	1	202	21.8	8.29	3.86	1
FALSE	High	IsMasterProtein	X0JPE2	FOIG_05987	Ribosomal protein S16, mitochondrial OS=Fusarium odoratissimum NRRL 54006 OX=1089451 GN=FOIG_05987 PE=3 SV=1	0	8.319	25	2	2	2	1	114	13	10.51	5.65	2
FALSE	High	IsMasterProtein	X0K8E6	FOIG_00146	Histone H2A OS=Fusarium odoratissimum NRRL 54006 OX=1089451 GN=FOIG_00146 PE=3 SV=1	0	8.314	15	2	2	2	1	143	15.3	10.29	5.09	2
FALSE	High	IsMasterProtein	X0KAA2	FOIG_04128	Acetoacetate-CoA ligase OS=Fusarium odoratissimum NRRL 54006 OX=1089451 GN=FOIG_04128 PE=3 SV=1	0	8.292	5	3	3	3	1	699	76	6.54	6.45	3
FALSE	High	IsMasterProtein	X0JS34	FOIG_05587	Uncharacterized protein OS=Fusarium odoratissimum NRRL 54006 OX=1089451 GN=FOIG_05587 PE=4 SV=1	0	8.283	6	1	1	1	1	340	36.4	5.96	3.42	1
FALSE	High	IsMasterProtein	X0JB43	FOIG_09181	NADH dehydrogenase OS=Fusarium odoratissimum NRRL 54006 OX=1089451 GN=FOIG_09181 PE=4 SV=1	0	8.278	23	4	4	4	1	190	20.7	8.09	9.07	4
FALSE	High	IsMasterProtein	X0K8B8	FOIG_05012	eIF-2B GDP-GTP exchange factor subunit alpha OS=Fusarium odoratissimum NRRL 54006 OX=1089451 GN=FOIG_05012 PE=3 SV=1	0	8.278	10	2	2	2	1	331	35.9	5.9	5.42	2
FALSE	High	IsMasterProtein	X0JC07	FOIG_13165	Succinate dehydrogenase [ubiquinone] cytochrome b small subunit OS=Fusarium odoratissimum NRRL 54006 OX=1089451 GN=FOIG_13165 PE=3 SV=1	0	8.227	15	1	1	1	1	182	19.8	9.86	5.66	1
FALSE	High	IsMasterProtein	X0LCJ6	FOIG_03313	Uncharacterized protein OS=Fusarium odoratissimum NRRL 54006 OX=1089451 GN=FOIG_03313 PE=4 SV=1	0	8.205	5	1	1	1	1	336	35.6	5.97	3.16	1
FALSE	High	IsMasterProtein	X0JUX0	FOIG_05140	Guanine nucleotide-binding protein subunit alpha OS=Fusarium odoratissimum NRRL 54006 OX=1089451 GN=FOIG_05140 PE=3 SV=1	0	8.186	8	3	3	3	1	353	41	5.22	4.55	3
FALSE	High	IsMasterProtein	X0KC35	FOIG_03150	Ribosomal RNA small subunit methyltransferase NEP1 OS=Fusarium odoratissimum NRRL 54006 OX=1089451 GN=FOIG_03150 PE=3 SV=1	0	8.181	10	2	2	2	1	259	28.8	8.72	5.22	2
FALSE	High	IsMasterProtein	X0LLG7	FOIG_02268	Methyltransf_33 domain-containing protein OS=Fusarium odoratissimum NRRL 54006 OX=1089451 GN=FOIG_02268 PE=3 SV=1	0	8.165	7	2	2	2	1	359	40.6	5.9	4.92	2
FALSE	High	IsMasterProtein	X0KHX1	FOIG_03009	Mitochondrial pyruvate carrier OS=Fusarium odoratissimum NRRL 54006 OX=1089451 GN=FOIG_03009 PE=3 SV=1	0	8.16	29	3	3	3	1	138	15.1	9.32	7.15	3
FALSE	High	IsMasterProtein	X0JT52	FOIG_05783	Signal peptidase subunit 3 OS=Fusarium odoratissimum NRRL 54006 OX=1089451 GN=FOIG_05783 PE=3 SV=1	0	8.136	11	2	2	2	1	224	25.5	9.77	5.22	2
FALSE	High	IsMasterProtein	X0J399	FOIG_11778	Betaine-aldehyde dehydrogenase OS=Fusarium odoratissimum NRRL 54006 OX=1089451 GN=FOIG_11778 PE=3 SV=1	0	8.115	4	1	2	1	1	509	54.2	5.96	5.28	1
FALSE	High	IsMasterProtein	X0JQ72	FOIG_09267	Uncharacterized protein OS=Fusarium odoratissimum NRRL 54006 OX=1089451 GN=FOIG_09267 PE=4 SV=1	0	8.111	7	1	1	1	1	317	35.1	6.05	5	1
FALSE	High	IsMasterProtein	X0J7I3	FOIG_10841	Uncharacterized protein OS=Fusarium odoratissimum NRRL 54006 OX=1089451 GN=FOIG_10841 PE=4 SV=1	0	8.066	2	2	2	2	1	906	100.7	8.56	3.91	2
FALSE	High	IsMasterProtein	X0LIA9	FOIG_03050	Uncharacterized protein OS=Fusarium odoratissimum NRRL 54006 OX=1089451 GN=FOIG_03050 PE=3 SV=1	0	8.064	5	2	2	2	1	458	50.6	7.01	5.54	2
FALSE	High	IsMasterProtein	X0KA63	FOIG_04162	ATP-dependent RNA helicase DBP2 OS=Fusarium odoratissimum NRRL 54006 OX=1089451 GN=FOIG_04162 PE=3 SV=1	0	8.025	4	2	2	2	1	562	60.9	9.35	5.26	2
FALSE	High	IsMasterProtein	X0K984	FOIG_00373	Uncharacterized protein OS=Fusarium odoratissimum NRRL 54006 OX=1089451 GN=FOIG_00373 PE=3 SV=1	0	8.024	12	3	3	3	1	293	32.4	9.23	8.8	3
FALSE	High	IsMasterProtein	X0JWI3	FOIG_04134	Guanine nucleotide-binding protein subunit beta OS=Fusarium odoratissimum NRRL 54006 OX=1089451 GN=FOIG_04134 PE=3 SV=1	0	8.006	7	2	2	2	1	359	39.6	7.2	5.12	2
FALSE	High	IsMasterProtein	X0KG56	FOIG_02671	Dynamin GTPase OS=Fusarium odoratissimum NRRL 54006 OX=1089451 GN=FOIG_02671 PE=3 SV=1	0	7.927	2	2	2	1	1	918	101.6	8.5	5.21	2
FALSE	High	IsMasterProtein	X0JRJ4	FOIG_05452	Alcohol dehydrogenase (NADP+) OS=Fusarium odoratissimum NRRL 54006 OX=1089451 GN=FOIG_05452 PE=3 SV=1	0	7.9	5	1	1	1	1	360	39.2	6.33	4.84	1
FALSE	High	IsMasterProtein	X0JLF3	FOIG_10815	F-type H+-transporting ATPase subunit F OS=Fusarium odoratissimum NRRL 54006 OX=1089451 GN=FOIG_10815 PE=4 SV=1	0	7.868	20	3	3	3	1	101	11.3	10.7	5.83	3
FALSE	High	IsMasterProtein	X0JB56	FOIG_09194	DUF676 domain-containing protein OS=Fusarium odoratissimum NRRL 54006 OX=1089451 GN=FOIG_09194 PE=3 SV=1	0	7.84	5	2	2	2	1	444	49.9	7.17	4.96	2
FALSE	High	IsMasterProtein	X0KTR0	FOIG_08182	Uncharacterized protein OS=Fusarium odoratissimum NRRL 54006 OX=1089451 GN=FOIG_08182 PE=4 SV=1	0	7.783	11	1	1	1	1	147	16.4	4.65	2.91	1
FALSE	High	IsMasterProtein	X0K5A3	FOIG_05530	DnaJ like subfamily C member 7 OS=Fusarium odoratissimum NRRL 54006 OX=1089451 GN=FOIG_05530 PE=4 SV=1	0	7.727	5	3	3	3	1	697	76.5	8.84	4.7	3
FALSE	High	IsMasterProtein	X0IYG8	FOIG_13215	CAMK/CAMK1/CAMK1-RCK protein kinase OS=Fusarium odoratissimum NRRL 54006 OX=1089451 GN=FOIG_13215 PE=4 SV=1	0	7.677	9	3	3	3	1	592	67	7.44	4.19	3
FALSE	High	IsMasterProtein	X0JVN9	FOIG_08341	60S ribosomal export protein NMD3 OS=Fusarium odoratissimum NRRL 54006 OX=1089451 GN=FOIG_08341 PE=3 SV=1	0	7.579	4	2	2	2	1	517	59	5.91	5.01	2
FALSE	High	IsMasterProtein	X0KP12	FOIG_00535	Uncharacterized protein OS=Fusarium odoratissimum NRRL 54006 OX=1089451 GN=FOIG_00535 PE=4 SV=1	0	7.557	6	2	2	2	1	436	49.4	5.27	6.87	2
FALSE	High	IsMasterProtein	X0JQ35	FOIG_06140	Mandelate racemase OS=Fusarium odoratissimum NRRL 54006 OX=1089451 GN=FOIG_06140 PE=4 SV=1	0	7.522	7	2	2	2	1	450	50	5.83	5.96	2
FALSE	High	IsMasterProtein	X0KSC3	FOIG_01244	Histone chaperone OS=Fusarium odoratissimum NRRL 54006 OX=1089451 GN=FOIG_01244 PE=3 SV=1	0	7.416	9	1	1	1	1	280	30.4	3.99	3.64	1
FALSE	High	IsMasterProtein	X0KF56	FOIG_03826	Uncharacterized protein OS=Fusarium odoratissimum NRRL 54006 OX=1089451 GN=FOIG_03826 PE=3 SV=1	0	7.393	6	1	1	1	1	271	30	10.98	3.48	1
FALSE	High	IsMasterProtein	X0L926	FOIG_03934	M20_dimer domain-containing protein OS=Fusarium odoratissimum NRRL 54006 OX=1089451 GN=FOIG_03934 PE=3 SV=1	0	7.383	3	1	1	1	1	568	63	6.99	3.97	1
FALSE	High	IsMasterProtein	X0KGH1	FOIG_02712	Aspartokinase OS=Fusarium odoratissimum NRRL 54006 OX=1089451 GN=FOIG_02712 PE=3 SV=1	0	7.357	6	4	4	4	1	520	57.3	7.96	5.62	4
FALSE	High	IsMasterProtein	X0K2Z2	FOIG_06011	Altered inheritance-mitochondria protein 31, mitochondrial OS=Fusarium odoratissimum NRRL 54006 OX=1089451 GN=FOIG_06011 PE=3 SV=1	0	7.347	13	2	2	2	1	264	29.9	9.42	5.01	2
FALSE	High	IsMasterProtein	X0JCR8	FOIG_13046	Aminopeptidase OS=Fusarium odoratissimum NRRL 54006 OX=1089451 GN=FOIG_13046 PE=3 SV=1	0	7.342	3	2	2	2	1	1012	113.9	5.86	5.33	2
FALSE	High	IsMasterProtein	X0KBE5	FOIG_00810	Uncharacterized protein OS=Fusarium odoratissimum NRRL 54006 OX=1089451 GN=FOIG_00810 PE=4 SV=1	0	7.28	9	1	1	1	1	173	19	6.02	3.7	1
FALSE	High	IsMasterProtein	X0KUB1	FOIG_08288	MFS domain-containing protein OS=Fusarium odoratissimum NRRL 54006 OX=1089451 GN=FOIG_08288 PE=4 SV=1	0	7.263	2	1	1	1	1	614	68.2	7.66	2.36	1
FALSE	High	IsMasterProtein	X0KPJ5	FOIG_00634	BAH domain-containing protein OS=Fusarium odoratissimum NRRL 54006 OX=1089451 GN=FOIG_00634 PE=4 SV=1	0	7.252	4	1	1	1	1	426	48.1	7.25	4.05	1
FALSE	High	IsMasterProtein	X0JV68	FOIG_08230	Amidophosphoribosyltransferase OS=Fusarium odoratissimum NRRL 54006 OX=1089451 GN=FOIG_08230 PE=3 SV=1	0	7.216	6	3	3	3	1	551	59.5	5.97	4.99	3
FALSE	High	IsMasterProtein	X0JFQ6	FOIG_12200	Hydrolase_4 domain-containing protein OS=Fusarium odoratissimum NRRL 54006 OX=1089451 GN=FOIG_12200 PE=3 SV=1	0	7.193	8	1	1	1	1	382	41.6	8.85	4.46	1
FALSE	High	IsMasterProtein	X0KIU5	FOIG_01675	Uncharacterized protein OS=Fusarium odoratissimum NRRL 54006 OX=1089451 GN=FOIG_01675 PE=4 SV=1	0	7.155	5	2	2	2	1	451	51.2	8.7	4.94	2
FALSE	High	IsMasterProtein	X0KD05	FOIG_12635	Uncharacterized protein OS=Fusarium odoratissimum NRRL 54006 OX=1089451 GN=FOIG_12635 PE=4 SV=1	0	7.148	4	1	2	1	1	380	42.7	5.44	5.93	1
FALSE	High	IsMasterProtein	X0K369	FOIG_02858	CN hydrolase domain-containing protein OS=Fusarium odoratissimum NRRL 54006 OX=1089451 GN=FOIG_02858 PE=4 SV=1	0	7.1	3	2	2	2	1	1037	113.3	6.89	3.18	2
FALSE	High	IsMasterProtein	X0J627	FOIG_15073	Isochorismatase domain-containing protein OS=Fusarium odoratissimum NRRL 54006 OX=1089451 GN=FOIG_15073 PE=3 SV=1	0	7.089	13	2	2	2	1	193	20.3	5.15	2.19	2
FALSE	High	IsMasterProtein	X0JL57	FOIG_10734	TauD domain-containing protein OS=Fusarium odoratissimum NRRL 54006 OX=1089451 GN=FOIG_10734 PE=4 SV=1	0	7.027	11	3	3	3	1	377	41.9	6.01	2.89	3
FALSE	High	IsMasterProtein	X0KM83	FOIG_00149	ER lumen protein-retaining receptor OS=Fusarium odoratissimum NRRL 54006 OX=1089451 GN=FOIG_00149 PE=3 SV=1	0	6.958	9	1	1	1	1	215	25	9.09	4.36	1
FALSE	High	IsMasterProtein	X0JLN0	FOIG_06426	Protein hob3 OS=Fusarium odoratissimum NRRL 54006 OX=1089451 GN=FOIG_06426 PE=4 SV=1	0	6.921	10	3	3	3	1	261	29.9	5.88	6.98	3
FALSE	High	IsMasterProtein	X0JZ35	FOIG_07232	Threonine dehydratase OS=Fusarium odoratissimum NRRL 54006 OX=1089451 GN=FOIG_07232 PE=4 SV=1	0	6.917	8	2	2	2	1	401	43.2	7.21	5.59	2
FALSE	High	IsMasterProtein	X0J3P7	FOIG_15791	Uncharacterized protein OS=Fusarium odoratissimum NRRL 54006 OX=1089451 GN=FOIG_15791 PE=4 SV=1	0	6.863	2	2	2	1	1	1305	144.1	6.55	2.8	2
FALSE	High	IsMasterProtein	X0JYN1	FOIG_07147	GCS light chain OS=Fusarium odoratissimum NRRL 54006 OX=1089451 GN=FOIG_07147 PE=3 SV=1	0	6.847	19	4	4	4	1	312	34.3	5.05	5.76	4
FALSE	High	IsMasterProtein	X0KTN4	FOIG_08165	Uncharacterized protein OS=Fusarium odoratissimum NRRL 54006 OX=1089451 GN=FOIG_08165 PE=3 SV=1	0	6.834	9	2	2	2	1	202	24	9.54	3.66	2
FALSE	High	IsMasterProtein	X0KA16	FOIG_00470	ATP phosphoribosyltransferase OS=Fusarium odoratissimum NRRL 54006 OX=1089451 GN=FOIG_00470 PE=3 SV=1	0	6.784	6	2	2	2	1	325	35.2	5.64	4.95	2
FALSE	High	IsMasterProtein	X0IQC7	FOIG_15707	Uncharacterized protein OS=Fusarium odoratissimum NRRL 54006 OX=1089451 GN=FOIG_15707 PE=4 SV=1	0	6.76	6	2	2	2	1	320	36.6	4.83	4.9	2
FALSE	High	IsMasterProtein	X0J1N7	FOIG_12141	NADH-ubiquinone oxidoreductase 14.8 kDa subunit OS=Fusarium odoratissimum NRRL 54006 OX=1089451 GN=FOIG_12141 PE=3 SV=1	0	6.753	16	2	2	2	1	124	14.8	10.13	3.62	2
FALSE	High	IsMasterProtein	X0J7T6	FOIG_14553	Aspartate racemase OS=Fusarium odoratissimum NRRL 54006 OX=1089451 GN=FOIG_14553 PE=3 SV=1	0	6.727	7	1	1	1	1	231	25.5	5.45	4.32	1
FALSE	High	IsMasterProtein	X0J1Q5	FOIG_16454	Homoserine O-acetyltransferase OS=Fusarium odoratissimum NRRL 54006 OX=1089451 GN=FOIG_16454 PE=3 SV=1	0	6.726	6	1	1	1	1	415	46	8.88	3.08	1
FALSE	High	IsMasterProtein	X0JIJ5	FOIG_07917	CMGC/CDK/CDK5 protein kinase OS=Fusarium odoratissimum NRRL 54006 OX=1089451 GN=FOIG_07917 PE=3 SV=1	0	6.723	8	2	2	2	1	323	36.9	7.39	4.54	2
FALSE	High	IsMasterProtein	X0KL68	FOIG_02302	Peptidase S59 domain-containing protein OS=Fusarium odoratissimum NRRL 54006 OX=1089451 GN=FOIG_02302 PE=3 SV=1	0	6.657	1	2	2	2	1	1934	204.4	5.66	3.79	2
FALSE	High	IsMasterProtein	X0K5Q6	FOIG_05636	Lectin, mannose-binding 2 OS=Fusarium odoratissimum NRRL 54006 OX=1089451 GN=FOIG_05636 PE=4 SV=1	0	6.644	6	2	2	2	1	322	35.9	9.04	5.16	2
FALSE	High	IsMasterProtein	X0L4P5	FOIG_05477	Uncharacterized protein OS=Fusarium odoratissimum NRRL 54006 OX=1089451 GN=FOIG_05477 PE=3 SV=1	0	6.603	10	2	2	2	1	353	38.1	9.51	5.88	2
FALSE	High	IsMasterProtein	X0KCX0	FOIG_01120	Cystathionine beta-lyase OS=Fusarium odoratissimum NRRL 54006 OX=1089451 GN=FOIG_01120 PE=3 SV=1	0	6.586	4	1	1	1	1	428	46.2	6.24	2.63	1
FALSE	High	IsMasterProtein	X0KMV5	FOIG_00327	ATP-dependent metalloprotease OS=Fusarium odoratissimum NRRL 54006 OX=1089451 GN=FOIG_00327 PE=3 SV=1	0	6.582	3	2	2	2	1	824	89.8	9.23	5.62	2
FALSE	High	IsMasterProtein	X0J2G3	FOIG_12240	Nsp1_C domain-containing protein OS=Fusarium odoratissimum NRRL 54006 OX=1089451 GN=FOIG_12240 PE=3 SV=1	0	6.557	4	2	2	2	1	716	69.3	8.13	4.3	2
FALSE	High	IsMasterProtein	X0KCF2	FOIG_03191	CDP-diacylglycerol--serine O-phosphatidyltransferase OS=Fusarium odoratissimum NRRL 54006 OX=1089451 GN=FOIG_03191 PE=3 SV=1	0	6.537	6	1	1	1	1	244	26.9	8.88	3.94	1
FALSE	High	IsMasterProtein	X0L9K3	FOIG_04081	Uncharacterized protein OS=Fusarium odoratissimum NRRL 54006 OX=1089451 GN=FOIG_04081 PE=4 SV=1	0	6.508	7	1	1	1	1	272	29.1	7.84	3	1
FALSE	High	IsMasterProtein	X0K789	FOIG_04721	Adenosylmethionine-8-amino-7-oxononanoate aminotransferase OS=Fusarium odoratissimum NRRL 54006 OX=1089451 GN=FOIG_04721 PE=3 SV=1	0	6.48	3	2	2	2	1	765	84.4	6.37	4.7	2
FALSE	High	IsMasterProtein	X0JZ57	FOIG_07182	Uncharacterized protein OS=Fusarium odoratissimum NRRL 54006 OX=1089451 GN=FOIG_07182 PE=3 SV=1	0	6.469	4	1	1	1	1	357	39.2	6.21	4.26	1
FALSE	High	IsMasterProtein	X0KMD4	FOIG_00129	Chorismate synthase OS=Fusarium odoratissimum NRRL 54006 OX=1089451 GN=FOIG_00129 PE=3 SV=1	0	6.445	12	2	2	2	1	393	42	6.73	3.98	2
FALSE	High	IsMasterProtein	X0KE22	FOIG_03551	Uncharacterized protein OS=Fusarium odoratissimum NRRL 54006 OX=1089451 GN=FOIG_03551 PE=4 SV=1	0	6.419	14	1	1	1	1	84	9.6	9.77	3.42	1
FALSE	High	IsMasterProtein	X0LDR6	FOIG_03592	FAD-binding FR-type domain-containing protein OS=Fusarium odoratissimum NRRL 54006 OX=1089451 GN=FOIG_03592 PE=4 SV=1	0	6.415	3	3	3	3	1	651	72.7	8.12	6.63	3
FALSE	High	IsMasterProtein	X0JV98	FOIG_08319	Isopentenyl-diphosphate Delta-isomerase OS=Fusarium odoratissimum NRRL 54006 OX=1089451 GN=FOIG_08319 PE=3 SV=1	0	6.414	5	1	2	1	1	253	29.3	5.4	7.65	1
FALSE	High	IsMasterProtein	X0JJL3	FOIG_10905	Translation initiation factor 4E OS=Fusarium odoratissimum NRRL 54006 OX=1089451 GN=FOIG_10905 PE=3 SV=1	0	6.374	16	2	2	2	1	256	28.6	5.72	5.02	2
FALSE	High	IsMasterProtein	X0KBT9	FOIG_04485	Uncharacterized protein OS=Fusarium odoratissimum NRRL 54006 OX=1089451 GN=FOIG_04485 PE=4 SV=1	0	6.357	8	2	2	2	1	380	42.9	9.29	2.78	2
FALSE	High	IsMasterProtein	X0JKM5	FOIG_07288	TRP_N domain-containing protein OS=Fusarium odoratissimum NRRL 54006 OX=1089451 GN=FOIG_07288 PE=3 SV=1	0	6.344	2	1	1	1	1	756	82.5	9.29	3.42	1
FALSE	High	IsMasterProtein	X0J7C9	FOIG_10727	Uncharacterized protein OS=Fusarium odoratissimum NRRL 54006 OX=1089451 GN=FOIG_10727 PE=4 SV=1	0	6.324	5	1	1	1	1	438	49.3	6.35	3.15	1
FALSE	High	IsMasterProtein	X0KQK9	FOIG_08956	Cellular nucleic acid-binding protein OS=Fusarium odoratissimum NRRL 54006 OX=1089451 GN=FOIG_08956 PE=4 SV=1	0	6.261	13	2	3	2	1	223	23	8.38	2.56	2
FALSE	High	IsMasterProtein	X0JE32	FOIG_12794	Ribonucleoside-triphosphate reductase OS=Fusarium odoratissimum NRRL 54006 OX=1089451 GN=FOIG_12794 PE=4 SV=1	0	6.25	3	2	2	2	1	826	93.3	5.73	5.03	2
FALSE	High	IsMasterProtein	X0JGG2	FOIG_11941	Syntaxin 5 OS=Fusarium odoratissimum NRRL 54006 OX=1089451 GN=FOIG_11941 PE=3 SV=1	0	6.245	5	1	1	1	1	322	35.6	9.01	3.21	1
FALSE	High	IsMasterProtein	X0JXH3	FOIG_07886	26S proteasome regulatory subunit N6 OS=Fusarium odoratissimum NRRL 54006 OX=1089451 GN=FOIG_07886 PE=4 SV=1	0	6.187	8	2	2	2	1	500	57.2	6.44	2.39	2
FALSE	High	IsMasterProtein	X0K884	FOIG_05066	ATP synthase mitochondrial F1 complex assembly factor 1 OS=Fusarium odoratissimum NRRL 54006 OX=1089451 GN=FOIG_05066 PE=3 SV=1	0	6.168	7	2	2	2	1	335	37.6	7.65	5.27	2
FALSE	High	IsMasterProtein	X0JI10	FOIG_07777	Uncharacterized protein OS=Fusarium odoratissimum NRRL 54006 OX=1089451 GN=FOIG_07777 PE=4 SV=1	0	6.162	3	1	1	1	1	526	53.6	5.62	3.45	1
FALSE	High	IsMasterProtein	X0KBF8	FOIG_04399	Brix domain-containing protein OS=Fusarium odoratissimum NRRL 54006 OX=1089451 GN=FOIG_04399 PE=3 SV=1	0	6.15	7	2	2	2	1	307	34.8	9.52	2.28	2
FALSE	High	IsMasterProtein	X0JEZ4	FOIG_12397	GH16 domain-containing protein OS=Fusarium odoratissimum NRRL 54006 OX=1089451 GN=FOIG_12397 PE=4 SV=1	0	6.139	7	1	1	1	1	274	29.3	4.68	3.61	1
FALSE	High	IsMasterProtein	X0JSL6	FOIG_05715	Epimerase domain-containing protein OS=Fusarium odoratissimum NRRL 54006 OX=1089451 GN=FOIG_05715 PE=4 SV=1	0	6.121	10	2	2	2	1	289	30.9	9.06	4.83	2
FALSE	High	IsMasterProtein	X0L7V4	FOIG_05065	MMS19 nucleotide excision repair protein OS=Fusarium odoratissimum NRRL 54006 OX=1089451 GN=FOIG_05065 PE=3 SV=1	0	5.96	4	3	3	3	1	1164	128	6.24	2.67	3
FALSE	High	IsMasterProtein	X0K1A3	FOIG_03838	Preprotein translocase subunit YidC OS=Fusarium odoratissimum NRRL 54006 OX=1089451 GN=FOIG_03838 PE=3 SV=1	0	5.953	4	2	2	2	1	484	53.4	9.47	4.6	2
FALSE	High	IsMasterProtein	X0IQB1	FOIG_15692	Catechol O-methyltransferase OS=Fusarium odoratissimum NRRL 54006 OX=1089451 GN=FOIG_15692 PE=3 SV=1	0	5.946	5	2	2	2	1	421	47.4	6.01	4.61	2
FALSE	High	IsMasterProtein	X0KHT2	FOIG_02969	DNA replication licensing factor MCM7 OS=Fusarium odoratissimum NRRL 54006 OX=1089451 GN=MCM7 PE=3 SV=1	0	5.931	4	2	2	2	1	814	91.2	5.43	4.57	2
FALSE	High	IsMasterProtein	X0JWU8	FOIG_07708	UNC45-central domain-containing protein OS=Fusarium odoratissimum NRRL 54006 OX=1089451 GN=FOIG_07708 PE=4 SV=1	0	5.929	3	1	1	1	1	701	76.4	5.52	3.9	1
FALSE	High	IsMasterProtein	X0KRZ1	FOIG_01126	Uncharacterized protein OS=Fusarium odoratissimum NRRL 54006 OX=1089451 GN=FOIG_01126 PE=4 SV=1	0	5.922	3	1	1	1	1	540	60.2	4.53	2.4	1
FALSE	High	IsMasterProtein	X0K1U1	FOIG_06833	Uncharacterized protein OS=Fusarium odoratissimum NRRL 54006 OX=1089451 GN=FOIG_06833 PE=3 SV=1	0	5.889	5	1	1	1	1	298	32.4	9.91	2.93	1
FALSE	High	IsMasterProtein	X0KHF7	FOIG_02942	Leucine--tRNA ligase OS=Fusarium odoratissimum NRRL 54006 OX=1089451 GN=FOIG_02942 PE=3 SV=1	0	5.883	3	2	2	2	1	957	107	6.6	2.15	2
FALSE	High	IsMasterProtein	X0KSW1	FOIG_01366	Uncharacterized protein OS=Fusarium odoratissimum NRRL 54006 OX=1089451 GN=FOIG_01366 PE=4 SV=1	0	5.847	7	1	1	1	1	197	22.2	6.48	3.36	1
FALSE	High	IsMasterProtein	X0KEW9	FOIG_01470	Uncharacterized protein OS=Fusarium odoratissimum NRRL 54006 OX=1089451 GN=FOIG_01470 PE=3 SV=1	0	5.843	10	2	2	2	1	331	37.2	5.57	2.57	2
FALSE	High	IsMasterProtein	X0JYH6	FOIG_03147	Cystathionine gamma-synthase OS=Fusarium odoratissimum NRRL 54006 OX=1089451 GN=FOIG_03147 PE=4 SV=1	0	5.837	2	1	1	1	1	604	67.2	5.78	2.3	1
FALSE	High	IsMasterProtein	X0LJE8	FOIG_01819	Uncharacterized protein OS=Fusarium odoratissimum NRRL 54006 OX=1089451 GN=FOIG_01819 PE=4 SV=1	0	5.823	11	1	1	1	1	111	11.2	7.58	3.2	1
FALSE	High	IsMasterProtein	X0JBD1	FOIG_09290	Endoplasmic reticulum-Golgi intermediate compartment protein OS=Fusarium odoratissimum NRRL 54006 OX=1089451 GN=FOIG_09290 PE=3 SV=1	0	5.804	4	1	1	1	1	376	42.1	7.08	2.54	1
FALSE	High	IsMasterProtein	X0JG88	FOIG_08249	AGC/PKC protein kinase OS=Fusarium odoratissimum NRRL 54006 OX=1089451 GN=FOIG_08249 PE=3 SV=1	0	5.754	1	1	1	1	1	1149	127.2	7.55	3	1
FALSE	High	IsMasterProtein	X0K0G4	FOIG_06418	Uncharacterized protein OS=Fusarium odoratissimum NRRL 54006 OX=1089451 GN=FOIG_06418 PE=4 SV=1	0	5.731	7	1	1	1	1	202	22.9	6.23	3.17	1
FALSE	High	IsMasterProtein	X0J7J3	FOIG_10792	Mitochondrial intermembrane space import and assembly protein 40 OS=Fusarium odoratissimum NRRL 54006 OX=1089451 GN=FOIG_10792 PE=4 SV=1	0	5.728	6	1	1	1	1	345	37.6	4.91	2.82	1
FALSE	High	IsMasterProtein	X0K648	FOIG_05651	TMP-TENI domain-containing protein OS=Fusarium odoratissimum NRRL 54006 OX=1089451 GN=FOIG_05651 PE=3 SV=1	0	5.725	10	3	3	3	1	508	52.9	6.02	1.86	3
FALSE	High	IsMasterProtein	X0KPL0	FOIG_00646	Nuclear protein localization protein 4 OS=Fusarium odoratissimum NRRL 54006 OX=1089451 GN=FOIG_00646 PE=3 SV=1	0	5.662	2	1	1	1	1	646	72.1	5.82	2.44	1
FALSE	High	IsMasterProtein	X0IUS2	FOIG_14175	POT family proton-dependent oligopeptide transporter OS=Fusarium odoratissimum NRRL 54006 OX=1089451 GN=FOIG_14175 PE=3 SV=1	0	5.655	4	2	2	2	1	598	66.4	6.64	4.63	2
FALSE	High	IsMasterProtein	X0J1K8	FOIG_12121	Sorting nexin-41 OS=Fusarium odoratissimum NRRL 54006 OX=1089451 GN=FOIG_12121 PE=3 SV=1	0	5.627	2	1	1	1	1	615	68.4	6.3	2.83	1
FALSE	High	IsMasterProtein	X0KMM1	FOIG_00271	Protein transporter SEC61 subunit beta OS=Fusarium odoratissimum NRRL 54006 OX=1089451 GN=FOIG_00271 PE=3 SV=1	0	5.598	12	1	1	1	1	113	11.5	11.66	2.55	1
FALSE	High	IsMasterProtein	X0KET0	FOIG_01499	Enoyl reductase OS=Fusarium odoratissimum NRRL 54006 OX=1089451 GN=FOIG_01499 PE=3 SV=1	0	5.543	5	1	1	1	1	308	35	9.55	3.04	1
FALSE	High	IsMasterProtein	X0J3M0	FOIG_11832	Uncharacterized protein OS=Fusarium odoratissimum NRRL 54006 OX=1089451 GN=FOIG_11832 PE=4 SV=1	0	5.531	18	1	1	1	1	120	12.3	8.5	3.77	1
FALSE	High	IsMasterProtein	X0JUS4	FOIG_08215	Mitochondrial fission process protein 1 OS=Fusarium odoratissimum NRRL 54006 OX=1089451 GN=FOIG_08215 PE=3 SV=1	0	5.499	14	2	2	2	1	282	31.5	9.16	2.97	2
FALSE	High	IsMasterProtein	X0JY95	FOIG_07040	Uncharacterized protein OS=Fusarium odoratissimum NRRL 54006 OX=1089451 GN=FOIG_07040 PE=4 SV=1	0	5.488	7	1	1	1	1	190	20.3	5.43	2.81	1
FALSE	High	IsMasterProtein	X0JUU9	FOIG_08147	50S ribosomal protein L11 OS=Fusarium odoratissimum NRRL 54006 OX=1089451 GN=FOIG_08147 PE=3 SV=1	0	5.465	12	2	2	2	1	154	16.5	10.01	4.42	2
FALSE	High	IsMasterProtein	X0LTU1	FOIG_01412	Endoplasmic reticulum transmembrane protein OS=Fusarium odoratissimum NRRL 54006 OX=1089451 GN=FOIG_01412 PE=3 SV=1	0	5.451	6	1	1	1	1	213	24.7	9.33	3.04	1
FALSE	High	IsMasterProtein	X0JAM3	FOIG_09770	GTP-binding protein YchF OS=Fusarium odoratissimum NRRL 54006 OX=1089451 GN=FOIG_09770 PE=4 SV=1	0	5.443	8	2	2	2	1	401	44.9	6.73	4.9	2
FALSE	High	IsMasterProtein	X0JXI7	FOIG_04418	6PF2K domain-containing protein OS=Fusarium odoratissimum NRRL 54006 OX=1089451 GN=FOIG_04418 PE=4 SV=1	0	5.359	4	1	1	1	1	456	52.1	8.5	3.55	1
FALSE	High	IsMasterProtein	X0L747	FOIG_04883	E3 ubiquitin-protein ligase listerin OS=Fusarium odoratissimum NRRL 54006 OX=1089451 GN=FOIG_04883 PE=3 SV=1	0	5.337	1	1	1	1	1	1618	180	5.58	3.72	1
FALSE	High	IsMasterProtein	X0JWQ8	FOIG_07697	Uncharacterized protein OS=Fusarium odoratissimum NRRL 54006 OX=1089451 GN=FOIG_07697 PE=4 SV=1	0	5.333	9	2	2	2	1	393	43.3	5.08	3.61	2
FALSE	High	IsMasterProtein	X0K434	FOIG_02971	3'(2'),5'-bisphosphate nucleotidase OS=Fusarium odoratissimum NRRL 54006 OX=1089451 GN=FOIG_02971 PE=3 SV=1	0	5.32	3	1	1	1	1	352	37.3	5.1	3.64	1
FALSE	High	IsMasterProtein	X0KBJ3	FOIG_04492	Aminoacyl-tRNA hydrolase OS=Fusarium odoratissimum NRRL 54006 OX=1089451 GN=FOIG_04492 PE=4 SV=1	0	5.314	9	2	2	2	1	221	24.1	6.8	4.61	2
FALSE	High	IsMasterProtein	X0J2Q1	FOIG_11974	Phosphatidylinositol transfer protein SFH5 OS=Fusarium odoratissimum NRRL 54006 OX=1089451 GN=FOIG_11974 PE=3 SV=1	0.001	5.283	5	1	1	1	1	413	44.4	4.98	2.68	1
FALSE	High	IsMasterProtein	X0JL22	FOIG_10791	Protein transport protein BOS1 OS=Fusarium odoratissimum NRRL 54006 OX=1089451 GN=FOIG_10791 PE=3 SV=1	0.001	5.272	12	1	1	1	1	242	27.6	9.32	2.77	1
FALSE	High	IsMasterProtein	X0K3N7	FOIG_15206	1-acylglycerone phosphate reductase OS=Fusarium odoratissimum NRRL 54006 OX=1089451 GN=FOIG_15206 PE=3 SV=1	0.001	5.265	6	2	2	2	1	296	32.5	9.29	4.51	2
FALSE	High	IsMasterProtein	X0K147	FOIG_06650	Hydrolase_4 domain-containing protein OS=Fusarium odoratissimum NRRL 54006 OX=1089451 GN=FOIG_06650 PE=3 SV=1	0.001	5.225	5	1	1	1	1	298	32.8	6.6	2.68	1
FALSE	High	IsMasterProtein	X0LNL3	FOIG_00385	Uncharacterized protein OS=Fusarium odoratissimum NRRL 54006 OX=1089451 GN=FOIG_00385 PE=3 SV=1	0.001	5.204	1	1	1	1	1	1161	126.4	6.65	3.38	1
FALSE	High	IsMasterProtein	X0K371	FOIG_02805	Elongation of fatty acids protein OS=Fusarium odoratissimum NRRL 54006 OX=1089451 GN=FOIG_02805 PE=3 SV=1	0.001	5.196	4	1	1	1	1	342	39	9.5	3.35	1
FALSE	High	IsMasterProtein	X0LDL1	FOIG_03550	Translation initiation factor eIF-2B subunit delta OS=Fusarium odoratissimum NRRL 54006 OX=1089451 GN=FOIG_03550 PE=3 SV=1	0.001	5.191	6	2	2	2	1	453	49.6	7.61	4.73	2
FALSE	High	IsMasterProtein	X0JXR4	FOIG_04476	RRM domain-containing protein OS=Fusarium odoratissimum NRRL 54006 OX=1089451 GN=FOIG_04476 PE=4 SV=1	0.001	5.187	4	1	1	1	1	369	40.7	9.09	2.75	1
FALSE	High	IsMasterProtein	X0LS65	FOIG_01075	Methylthioribulose-1-phosphate dehydratase OS=Fusarium odoratissimum NRRL 54006 OX=1089451 GN=MDE1 PE=3 SV=1	0.001	5.108	8	1	1	1	1	255	28.7	6.15	3.67	1
FALSE	High	IsMasterProtein	X0LEE6	FOIG_03754	Serine/threonine-protein phosphatase 2A 56 kDa regulatory subunit OS=Fusarium odoratissimum NRRL 54006 OX=1089451 GN=FOIG_03754 PE=3 SV=1	0.001	5.105	2	1	1	1	1	659	74.6	6.76	3.08	1
FALSE	High	IsMasterProtein	X0JK77	FOIG_07166	V-type proton ATPase proteolipid subunit OS=Fusarium odoratissimum NRRL 54006 OX=1089451 GN=FOIG_07166 PE=3 SV=1	0.001	5.083	11	1	1	1	1	161	16.4	6.42	3.7	1
FALSE	High	IsMasterProtein	X0JMR6	FOIG_06689	DNA replication licensing factor MCM3 OS=Fusarium odoratissimum NRRL 54006 OX=1089451 GN=FOIG_06689 PE=3 SV=1	0.001	4.993	2	1	1	1	1	879	97.2	6.11	3.09	1
FALSE	High	IsMasterProtein	X0K1L3	FOIG_06717	Protein YIP OS=Fusarium odoratissimum NRRL 54006 OX=1089451 GN=FOIG_06717 PE=3 SV=1	0.001	4.955	14	2	2	2	1	299	32.4	4.88	5.22	2
FALSE	High	IsMasterProtein	X0KWS9	FOIG_07948	Uncharacterized protein OS=Fusarium odoratissimum NRRL 54006 OX=1089451 GN=FOIG_07948 PE=4 SV=1	0.001	4.948	5	1	1	1	1	310	32.9	10.8	2.58	1
FALSE	High	IsMasterProtein	X0JM38	FOIG_10415	Uncharacterized protein OS=Fusarium odoratissimum NRRL 54006 OX=1089451 GN=FOIG_10415 PE=3 SV=1	0.001	4.913	12	1	1	1	1	139	14.6	9.11	3.07	1
FALSE	High	IsMasterProtein	X0K7M6	FOIG_13915	Letm1 RBD domain-containing protein OS=Fusarium odoratissimum NRRL 54006 OX=1089451 GN=FOIG_13915 PE=4 SV=1	0.001	4.912	6	2	2	2	1	552	60.8	8.35	2.72	2
FALSE	High	IsMasterProtein	X0KK60	FOIG_02079	Atypical/ABC1/ABC1-B protein kinase OS=Fusarium odoratissimum NRRL 54006 OX=1089451 GN=FOIG_02079 PE=4 SV=1	0.001	4.898	2	1	1	1	1	655	75.2	9.8	2.81	1
FALSE	High	IsMasterProtein	X0JVD9	FOIG_05202	Uncharacterized protein OS=Fusarium odoratissimum NRRL 54006 OX=1089451 GN=FOIG_05202 PE=4 SV=1	0.001	4.891	9	1	1	1	1	255	29.1	9.44	3.63	1
FALSE	High	IsMasterProtein	X0LCE8	FOIG_03285	Probable UDP-N-acetylglucosamine--peptide N-acetylglucosaminyltransferase SPINDLY OS=Fusarium odoratissimum NRRL 54006 OX=1089451 GN=FOIG_03285 PE=4 SV=1	0.001	4.845	2	2	2	1	1	864	95.7	6.71	2.2	2
FALSE	High	IsMasterProtein	X0K0C5	FOIG_06447	CFEM domain-containing protein OS=Fusarium odoratissimum NRRL 54006 OX=1089451 GN=FOIG_06447 PE=3 SV=1	0.001	4.809	15	3	3	3	1	195	19.4	4.74	1.77	3
FALSE	High	IsMasterProtein	X0JZ56	FOIG_03261	30S ribosomal protein S2 OS=Fusarium odoratissimum NRRL 54006 OX=1089451 GN=FOIG_03261 PE=3 SV=1	0.001	4.801	4	2	2	2	1	547	59.3	6.73	4.23	2
FALSE	High	IsMasterProtein	X0KCF8	FOIG_03196	Uncharacterized protein OS=Fusarium odoratissimum NRRL 54006 OX=1089451 GN=FOIG_03196 PE=3 SV=1	0.001	4.765	4	1	1	1	1	458	51.2	8.56	3.35	1
FALSE	High	IsMasterProtein	X0JYL0	FOIG_03189	H/ACA ribonucleoprotein complex subunit OS=Fusarium odoratissimum NRRL 54006 OX=1089451 GN=FOIG_03189 PE=3 SV=1	0.001	4.756	13	1	1	1	1	210	21.1	11.52	3.14	1
FALSE	High	IsMasterProtein	X0IQ99	FOIG_15823	Uncharacterized protein OS=Fusarium odoratissimum NRRL 54006 OX=1089451 GN=FOIG_15823 PE=4 SV=1	0.001	4.751	6	1	1	1	1	351	39.2	4.94	3.34	1
FALSE	High	IsMasterProtein	X0L9J4	FOIG_04078	GTP-binding protein rho2 OS=Fusarium odoratissimum NRRL 54006 OX=1089451 GN=FOIG_04078 PE=4 SV=1	0.001	4.748	9	1	1	1	1	199	21.9	5.66	3.27	1
FALSE	High	IsMasterProtein	X0J9Z1	FOIG_10256	Uncharacterized protein OS=Fusarium odoratissimum NRRL 54006 OX=1089451 GN=FOIG_10256 PE=4 SV=1	0.001	4.733	3	1	1	1	1	480	53	7.55	2.85	1
FALSE	High	IsMasterProtein	X0JWX9	FOIG_07727	Cytochrome c oxidase assembly protein subunit 11 OS=Fusarium odoratissimum NRRL 54006 OX=1089451 GN=FOIG_07727 PE=3 SV=1	0.001	4.73	5	1	1	1	1	261	29.2	9.29	2.61	1
FALSE	High	IsMasterProtein	X0KJW8	FOIG_01990	Endo-1,3(4)-beta-glucanase OS=Fusarium odoratissimum NRRL 54006 OX=1089451 GN=FOIG_01990 PE=3 SV=1	0.001	4.718	2	1	1	1	1	854	93.9	8.84	2.65	1
FALSE	High	IsMasterProtein	X0KR47	FOIG_09103	Aldedh domain-containing protein OS=Fusarium odoratissimum NRRL 54006 OX=1089451 GN=FOIG_09103 PE=3 SV=1	0.001	4.707	2	2	2	2	1	491	52.3	7.18	4.9	2
FALSE	High	IsMasterProtein	X0J3L6	FOIG_11829	Methylsterol monooxygenase OS=Fusarium odoratissimum NRRL 54006 OX=1089451 GN=FOIG_11829 PE=4 SV=1	0.001	4.69	6	2	2	2	1	305	35.6	7.46	4.13	2
FALSE	High	IsMasterProtein	X0KAV7	FOIG_00647	Uncharacterized protein OS=Fusarium odoratissimum NRRL 54006 OX=1089451 GN=FOIG_00647 PE=4 SV=1	0.001	4.677	11	2	2	2	1	222	25	8.09	4.81	2
FALSE	High	IsMasterProtein	X0IYT0	FOIG_12986	Holocytochrome c-type synthase OS=Fusarium odoratissimum NRRL 54006 OX=1089451 GN=FOIG_12986 PE=3 SV=1	0.001	4.671	5	1	1	1	1	318	35.9	6.55	2.75	1
FALSE	High	IsMasterProtein	X0JLF2	FOIG_06421	Glutaredoxin 3 OS=Fusarium odoratissimum NRRL 54006 OX=1089451 GN=FOIG_06421 PE=4 SV=1	0.001	4.656	12	1	1	1	1	125	13.7	7.94	2.96	1
FALSE	High	IsMasterProtein	X0LMU5	FOIG_00227	Adenine deaminase OS=Fusarium odoratissimum NRRL 54006 OX=1089451 GN=AAH1 PE=3 SV=1	0.001	4.638	4	1	1	1	1	353	39.8	5.47	2.96	1
FALSE	High	IsMasterProtein	X0K4C8	FOIG_05300	Uncharacterized protein OS=Fusarium odoratissimum NRRL 54006 OX=1089451 GN=FOIG_05300 PE=4 SV=1	0.001	4.579	2	1	1	1	1	639	70.9	6.29	1.99	1
FALSE	High	IsMasterProtein	X0JS82	FOIG_05671	D-lactate dehydrogenase (Cytochrome) OS=Fusarium odoratissimum NRRL 54006 OX=1089451 GN=FOIG_05671 PE=3 SV=1	0.001	4.551	3	1	1	1	1	558	61.3	6.2	3.22	1
FALSE	High	IsMasterProtein	X0KD31	FOIG_12286	Trehalose 6-phosphate synthase OS=Fusarium odoratissimum NRRL 54006 OX=1089451 GN=FOIG_12286 PE=3 SV=1	0.001	4.54	2	1	1	1	1	923	103.8	6.64	3.28	1
FALSE	High	IsMasterProtein	X0JFK6	FOIG_08092	Signal recognition particle subunit SRP68 OS=Fusarium odoratissimum NRRL 54006 OX=1089451 GN=FOIG_08092 PE=3 SV=1	0.001	4.537	2	1	1	1	1	626	68.5	8.48	3.03	1
FALSE	High	IsMasterProtein	X0JK11	FOIG_07174	RanBD1 domain-containing protein OS=Fusarium odoratissimum NRRL 54006 OX=1089451 GN=FOIG_07174 PE=4 SV=1	0.001	4.498	4	2	2	2	1	1201	123.5	8.43	2.37	2
FALSE	High	IsMasterProtein	X0K5G9	FOIG_05507	Exportin-T OS=Fusarium odoratissimum NRRL 54006 OX=1089451 GN=FOIG_05507 PE=3 SV=1	0.001	4.492	1	1	1	1	1	1023	114.8	4.97	2.45	1
FALSE	High	IsMasterProtein	X0LP46	FOIG_00494	Eukaryotic translation initiation factor 3 subunit J OS=Fusarium odoratissimum NRRL 54006 OX=1089451 GN=HCR1 PE=3 SV=1	0.001	4.476	5	1	1	1	1	276	30	5.17	2.41	1
FALSE	High	IsMasterProtein	X0KG78	FOIG_02656	GTP-binding protein rhb1 OS=Fusarium odoratissimum NRRL 54006 OX=1089451 GN=FOIG_02656 PE=4 SV=1	0.001	4.464	6	1	1	1	1	186	20.7	7.4	3.18	1
FALSE	High	IsMasterProtein	X0J5L4	FOIG_10885	Peptide-methionine (S)-S-oxide reductase OS=Fusarium odoratissimum NRRL 54006 OX=1089451 GN=FOIG_10885 PE=3 SV=1	0.001	4.462	7	1	1	1	1	205	23.1	7.2	2.58	1
FALSE	High	IsMasterProtein	X0L632	FOIG_05760	DNA replication licensing factor MCM5 OS=Fusarium odoratissimum NRRL 54006 OX=1089451 GN=FOIG_05760 PE=3 SV=1	0.001	4.448	2	1	1	1	1	721	80.3	6.95	3.36	1
FALSE	High	IsMasterProtein	X0KH58	FOIG_02878	40S ribosomal protein S29 OS=Fusarium odoratissimum NRRL 54006 OX=1089451 GN=FOIG_02878 PE=3 SV=1	0.001	4.409	9	2	2	2	1	89	10.4	10.23	4.44	2
FALSE	High	IsMasterProtein	X0KTC9	FOIG_08101	Nucleolar GTP-binding protein 1 OS=Fusarium odoratissimum NRRL 54006 OX=1089451 GN=FOIG_08101 PE=3 SV=1	0.001	4.404	2	1	1	1	1	659	75.4	9.01	1.86	1
FALSE	High	IsMasterProtein	X0JCX0	FOIG_08954	Uncharacterized protein OS=Fusarium odoratissimum NRRL 54006 OX=1089451 GN=FOIG_08954 PE=4 SV=1	0.001	4.388	4	1	1	1	1	354	38.3	5.88	2.14	1
FALSE	High	IsMasterProtein	X0KAE5	FOIG_04209	Uncharacterized protein OS=Fusarium odoratissimum NRRL 54006 OX=1089451 GN=FOIG_04209 PE=4 SV=1	0.001	4.38	4	1	1	1	1	316	32.7	6.09	2.91	1
FALSE	High	IsMasterProtein	X0LTA1	FOIG_01302	Rho family, other OS=Fusarium odoratissimum NRRL 54006 OX=1089451 GN=FOIG_01302 PE=4 SV=1	0.001	4.373	7	1	1	1	1	269	29.9	7.62	2.44	1
FALSE	High	IsMasterProtein	X0LNQ2	FOIG_00411	Peptidylprolyl isomerase OS=Fusarium odoratissimum NRRL 54006 OX=1089451 GN=FOIG_00411 PE=4 SV=1	0.001	4.368	7	1	1	1	1	195	20.5	4.79	2.61	1
FALSE	High	IsMasterProtein	X0K986	FOIG_00276	NAD(P)H-dependent D-xylose reductase xyl1 OS=Fusarium odoratissimum NRRL 54006 OX=1089451 GN=FOIG_00276 PE=4 SV=1	0.001	4.349	10	2	2	2	1	324	36.7	5.35	0	2
FALSE	High	IsMasterProtein	X0JA67	FOIG_09676	SHSP domain-containing protein OS=Fusarium odoratissimum NRRL 54006 OX=1089451 GN=FOIG_09676 PE=3 SV=1	0.001	4.336	6	1	1	1	1	224	25.4	8.66	2.96	1
FALSE	High	IsMasterProtein	X0K5T9	FOIG_05652	5-aminolevulinate synthase OS=Fusarium odoratissimum NRRL 54006 OX=1089451 GN=FOIG_05652 PE=3 SV=1	0.001	4.315	5	2	2	2	1	619	66.9	7.61	2.74	2
FALSE	High	IsMasterProtein	X0K1S1	FOIG_06747	Uncharacterized protein OS=Fusarium odoratissimum NRRL 54006 OX=1089451 GN=FOIG_06747 PE=4 SV=1	0.001	4.286	19	1	1	1	1	89	10	9.63	2.7	1
FALSE	High	IsMasterProtein	X0KAK7	FOIG_00570	Protoporphyrinogen oxidase OS=Fusarium odoratissimum NRRL 54006 OX=1089451 GN=FOIG_00570 PE=3 SV=1	0.001	4.279	2	1	1	1	1	595	65	9.09	2.29	1
FALSE	High	IsMasterProtein	X0JVT9	FOIG_05259	Eukaryotic translation initiation factor 6 OS=Fusarium odoratissimum NRRL 54006 OX=1089451 GN=TIF6 PE=3 SV=1	0.001	4.276	10	1	1	1	1	246	26.6	4.7	2.64	1
FALSE	High	IsMasterProtein	X0K2K4	FOIG_05902	Uncharacterized protein OS=Fusarium odoratissimum NRRL 54006 OX=1089451 GN=FOIG_05902 PE=4 SV=1	0.001	4.261	3	1	1	1	1	950	104	5.33	3.37	1
FALSE	High	IsMasterProtein	X0K8K2	FOIG_00211	Translation initiation factor eIF-2B subunit gamma OS=Fusarium odoratissimum NRRL 54006 OX=1089451 GN=FOIG_00211 PE=4 SV=1	0.001	4.241	3	1	1	1	1	557	60.3	5.07	3.18	1
FALSE	High	IsMasterProtein	X0IU92	FOIG_14423	Rhomboid protein 2 OS=Fusarium odoratissimum NRRL 54006 OX=1089451 GN=FOIG_14423 PE=4 SV=1	0.001	4.219	10	1	1	1	1	267	29.7	9.8	2.2	1
FALSE	High	IsMasterProtein	X0JL35	FOIG_07397	Uncharacterized protein OS=Fusarium odoratissimum NRRL 54006 OX=1089451 GN=FOIG_07397 PE=4 SV=1	0.001	4.215	16	1	1	1	1	86	9.7	11.5	3.17	1
FALSE	High	IsMasterProtein	X0KPE6	FOIG_00609	Uncharacterized protein OS=Fusarium odoratissimum NRRL 54006 OX=1089451 GN=FOIG_00609 PE=4 SV=1	0.001	4.203	11	1	1	1	1	103	11.2	10.48	2.92	1
FALSE	High	IsMasterProtein	X0JM08	FOIG_10382	Uncharacterized protein OS=Fusarium odoratissimum NRRL 54006 OX=1089451 GN=FOIG_10382 PE=4 SV=1	0.001	4.201	4	1	1	1	1	383	42.2	4.88	2.83	1
FALSE	High	IsMasterProtein	X0JQU5	FOIG_05351	Palmitoyltransferase OS=Fusarium odoratissimum NRRL 54006 OX=1089451 GN=FOIG_05351 PE=3 SV=1	0.001	4.193	2	1	1	1	1	718	79.6	7.08	2.48	1
FALSE	High	IsMasterProtein	X0L6V0	FOIG_04795	AP-1 complex subunit mu-1 OS=Fusarium odoratissimum NRRL 54006 OX=1089451 GN=FOIG_04795 PE=3 SV=1	0.001	4.183	3	1	1	1	1	448	50.6	6.89	2.53	1
FALSE	High	IsMasterProtein	X0JTG3	FOIG_08764	Alcohol dehydrogenase (NADP+) OS=Fusarium odoratissimum NRRL 54006 OX=1089451 GN=FOIG_08764 PE=4 SV=1	0.001	4.182	7	1	1	1	1	288	31.8	6.18	2.93	1
FALSE	High	IsMasterProtein	X0JZ41	FOIG_07236	DLH domain-containing protein OS=Fusarium odoratissimum NRRL 54006 OX=1089451 GN=FOIG_07236 PE=4 SV=1	0.001	4.178	6	2	2	2	1	320	34	4.72	2.75	2
FALSE	High	IsMasterProtein	X0KQH2	FOIG_00867	Golgi SNAP receptor complex member 1 OS=Fusarium odoratissimum NRRL 54006 OX=1089451 GN=FOIG_00867 PE=3 SV=1	0.001	4.169	6	1	1	1	1	228	26	8.16	0	1
FALSE	High	IsMasterProtein	X0KYD0	FOIG_07230	NEDD8-conjugating enzyme UBC12 OS=Fusarium odoratissimum NRRL 54006 OX=1089451 GN=FOIG_07230 PE=3 SV=1	0.001	4.132	9	1	1	1	1	185	21.1	8.69	2.2	1
FALSE	High	IsMasterProtein	X0J1S7	FOIG_12158	60S ribosomal protein L39 OS=Fusarium odoratissimum NRRL 54006 OX=1089451 GN=FOIG_12158 PE=3 SV=1	0.001	4.13	20	1	1	1	1	51	6.2	12.56	3.86	1
FALSE	High	IsMasterProtein	X0K5B0	FOIG_01750	CAP10 domain-containing protein OS=Fusarium odoratissimum NRRL 54006 OX=1089451 GN=FOIG_01750 PE=4 SV=1	0.001	4.115	2	1	1	1	1	850	95.9	8.35	2.06	1
FALSE	High	IsMasterProtein	X0JFT1	FOIG_08145	PKS_ER domain-containing protein OS=Fusarium odoratissimum NRRL 54006 OX=1089451 GN=FOIG_08145 PE=4 SV=1	0.001	4.112	4	1	1	1	1	417	45.2	9.14	2.82	1
FALSE	High	IsMasterProtein	X0KK90	FOIG_02098	D-arabinono-1,4-lactone oxidase OS=Fusarium odoratissimum NRRL 54006 OX=1089451 GN=FOIG_02098 PE=3 SV=1	0.001	4.092	3	2	2	2	1	514	58.7	6.32	4.24	2
FALSE	High	IsMasterProtein	X0LT22	FOIG_01262	CAMK/CAMK1 protein kinase OS=Fusarium odoratissimum NRRL 54006 OX=1089451 GN=FOIG_01262 PE=3 SV=1	0.001	4.091	4	1	1	1	1	410	45.4	8.02	2.82	1
FALSE	High	IsMasterProtein	X0LFT0	FOIG_02552	Uncharacterized protein OS=Fusarium odoratissimum NRRL 54006 OX=1089451 GN=FOIG_02552 PE=3 SV=1	0.001	4.087	7	1	1	1	1	293	31.9	8.59	2.44	1
FALSE	High	IsMasterProtein	X0KWA2	FOIG_07869	Autophagy-related protein OS=Fusarium odoratissimum NRRL 54006 OX=1089451 GN=FOIG_07869 PE=3 SV=1	0.001	4.082	14	1	2	1	1	120	14	6.58	2.31	1
FALSE	High	IsMasterProtein	X0JLC6	FOIG_07401	Uncharacterized protein OS=Fusarium odoratissimum NRRL 54006 OX=1089451 GN=FOIG_07401 PE=4 SV=1	0.001	4.081	4	1	1	1	1	302	33.6	7.97	2.39	1
FALSE	High	IsMasterProtein	X0K4M5	FOIG_05296	ADF-H domain-containing protein OS=Fusarium odoratissimum NRRL 54006 OX=1089451 GN=FOIG_05296 PE=4 SV=1	0.001	4.078	9	1	1	1	1	146	15.9	6.58	2.65	1
FALSE	High	IsMasterProtein	X0KEA8	FOIG_01398	Dynein light chain OS=Fusarium odoratissimum NRRL 54006 OX=1089451 GN=FOIG_01398 PE=3 SV=1	0.001	4.077	12	1	1	1	1	103	11.8	6.79	3.15	1
FALSE	High	IsMasterProtein	X0JF72	FOIG_12108	Glutamate 5-kinase OS=Fusarium odoratissimum NRRL 54006 OX=1089451 GN=FOIG_12108 PE=3 SV=1	0.001	4.074	3	1	1	1	1	454	49.5	8.63	2.03	1
FALSE	High	IsMasterProtein	X0KR30	FOIG_01002	Uncharacterized protein OS=Fusarium odoratissimum NRRL 54006 OX=1089451 GN=FOIG_01002 PE=4 SV=1	0.001	4.058	4	2	2	2	1	418	45.5	4.93	3.64	2
FALSE	High	IsMasterProtein	X0JXK0	FOIG_04425	RNA helicase OS=Fusarium odoratissimum NRRL 54006 OX=1089451 GN=FOIG_04425 PE=3 SV=1	0.001	4.051	5	2	2	2	1	587	65.6	8.34	2.73	2
FALSE	High	IsMasterProtein	X0KC32	FOIG_00894	Uncharacterized protein OS=Fusarium odoratissimum NRRL 54006 OX=1089451 GN=FOIG_00894 PE=3 SV=1	0.001	4.03	7	1	1	1	1	193	21.5	9.48	2.59	1
FALSE	High	IsMasterProtein	X0LGX8	FOIG_02825	Uncharacterized protein OS=Fusarium odoratissimum NRRL 54006 OX=1089451 GN=FOIG_02825 PE=3 SV=1	0.001	4.025	12	2	2	2	1	354	39.1	9.42	2.25	2
FALSE	High	IsMasterProtein	X0LEI8	FOIG_03781	Mevalonate kinase OS=Fusarium odoratissimum NRRL 54006 OX=1089451 GN=FOIG_03781 PE=3 SV=1	0.001	3.975	5	1	1	1	1	508	54.9	6.33	2.76	1
FALSE	High	IsMasterProtein	X0K3Z0	FOIG_06167	Uncharacterized protein OS=Fusarium odoratissimum NRRL 54006 OX=1089451 GN=FOIG_06167 PE=4 SV=1	0.001	3.92	8	2	2	2	1	235	26.3	9.69	3.93	2
FALSE	High	IsMasterProtein	X0JML7	FOIG_06659	AP-1 complex subunit gamma OS=Fusarium odoratissimum NRRL 54006 OX=1089451 GN=FOIG_06659 PE=3 SV=1	0.001	3.916	2	1	1	1	1	827	90.9	6.61	2.15	1
FALSE	High	IsMasterProtein	X0KX00	FOIG_06953	Uncharacterized protein OS=Fusarium odoratissimum NRRL 54006 OX=1089451 GN=FOIG_06953 PE=3 SV=1	0.001	3.887	5	1	1	1	1	333	38.3	10.15	2.42	1
FALSE	High	IsMasterProtein	X0J3V7	FOIG_11895	Deoxyhypusine hydroxylase OS=Fusarium odoratissimum NRRL 54006 OX=1089451 GN=LIA1 PE=3 SV=1	0.001	3.886	3	1	1	1	1	330	36.1	4.88	2.16	1
FALSE	High	IsMasterProtein	X0KE89	FOIG_01380	Lysyl-tRNA synthetase OS=Fusarium odoratissimum NRRL 54006 OX=1089451 GN=FOIG_01380 PE=4 SV=1	0.001	3.856	2	1	1	1	1	633	70.9	5.44	2.09	1
FALSE	High	IsMasterProtein	X0KUI4	FOIG_08351	Methyltransferase OS=Fusarium odoratissimum NRRL 54006 OX=1089451 GN=FOIG_08351 PE=3 SV=1	0.001	3.854	2	1	1	1	1	865	96.9	5.78	2.53	1
FALSE	High	IsMasterProtein	X0KEP7	FOIG_03714	Uncharacterized protein OS=Fusarium odoratissimum NRRL 54006 OX=1089451 GN=FOIG_03714 PE=3 SV=1	0.001	3.854	2	1	1	1	1	469	51.5	6.64	2.22	1
FALSE	High	IsMasterProtein	X0KCG1	FOIG_03165	Ubiquinone biosynthesis protein OS=Fusarium odoratissimum NRRL 54006 OX=1089451 GN=FOIG_03165 PE=3 SV=1	0.001	3.853	5	1	1	1	1	291	32.4	9.45	2.64	1
FALSE	High	IsMasterProtein	X0LDP8	FOIG_03577	Uncharacterized protein OS=Fusarium odoratissimum NRRL 54006 OX=1089451 GN=FOIG_03577 PE=3 SV=1	0.001	3.836	12	2	2	2	1	172	19.6	10.61	2.01	2
FALSE	High	IsMasterProtein	X0JQS3	FOIG_05332	BTB domain-containing protein OS=Fusarium odoratissimum NRRL 54006 OX=1089451 GN=FOIG_05332 PE=4 SV=1	0.001	3.825	5	1	1	1	1	287	31.9	4.91	2.37	1
FALSE	High	IsMasterProtein	X0K9X6	FOIG_00518	Nuclear pore complex protein OS=Fusarium odoratissimum NRRL 54006 OX=1089451 GN=FOIG_00518 PE=3 SV=1	0.001	3.817	3	1	1	1	1	924	104.8	5.52	2.56	1
FALSE	High	IsMasterProtein	X0K3W8	FOIG_06148	Delta24-sterol reductase OS=Fusarium odoratissimum NRRL 54006 OX=1089451 GN=FOIG_06148 PE=4 SV=1	0.001	3.814	2	1	1	1	1	541	60.8	7.12	2.09	1
FALSE	High	IsMasterProtein	X0K1C9	FOIG_15879	Ubiquitin-conjugating enzyme E2 35 OS=Fusarium odoratissimum NRRL 54006 OX=1089451 GN=FOIG_15879 PE=3 SV=1	0.001	3.795	16	2	2	2	1	149	16.6	5.88	4.49	2
FALSE	High	IsMasterProtein	X0KCT2	FOIG_03250	Uncharacterized protein OS=Fusarium odoratissimum NRRL 54006 OX=1089451 GN=FOIG_03250 PE=3 SV=1	0.001	3.783	8	2	2	2	1	352	37.8	8.06	0	2
FALSE	High	IsMasterProtein	X0JF28	FOIG_12438	Omega-6 fatty acid desaturase (Delta-12 desaturase) OS=Fusarium odoratissimum NRRL 54006 OX=1089451 GN=FOIG_12438 PE=4 SV=1	0.001	3.756	5	2	2	2	1	479	53.7	8.78	4.76	2
FALSE	High	IsMasterProtein	X0KWV6	FOIG_06938	RRM domain-containing protein OS=Fusarium odoratissimum NRRL 54006 OX=1089451 GN=FOIG_06938 PE=4 SV=1	0.001	3.713	6	1	1	1	1	195	23.1	9.52	2.21	1
FALSE	High	IsMasterProtein	X0LNI9	FOIG_00374	Uncharacterized protein OS=Fusarium odoratissimum NRRL 54006 OX=1089451 GN=FOIG_00374 PE=4 SV=1	0.001	3.69	1	1	1	1	1	1009	110.4	6.74	2.69	1
FALSE	High	IsMasterProtein	X0JEW1	FOIG_12356	Uncharacterized protein OS=Fusarium odoratissimum NRRL 54006 OX=1089451 GN=FOIG_12356 PE=4 SV=1	0.001	3.689	3	1	1	1	1	327	36.2	6.3	2.83	1
FALSE	High	IsMasterProtein	X0K8K9	FOIG_00219	Acetylornithine transaminase OS=Fusarium odoratissimum NRRL 54006 OX=1089451 GN=FOIG_00219 PE=3 SV=1	0.001	3.677	3	1	1	1	1	446	47.8	8.69	2.09	1
FALSE	High	IsMasterProtein	X0KV11	FOIG_07570	Uncharacterized protein OS=Fusarium odoratissimum NRRL 54006 OX=1089451 GN=FOIG_07570 PE=4 SV=1	0.001	3.65	5	1	1	1	1	227	24.8	4.64	1.84	1
FALSE	High	IsMasterProtein	X0KD29	FOIG_03325	Uncharacterized protein OS=Fusarium odoratissimum NRRL 54006 OX=1089451 GN=FOIG_03325 PE=3 SV=1	0.001	3.648	4	1	1	1	1	380	41.8	9.09	2.15	1
FALSE	High	IsMasterProtein	X0K691	FOIG_01987	CMP/dCMP-type deaminase domain-containing protein OS=Fusarium odoratissimum NRRL 54006 OX=1089451 GN=FOIG_01987 PE=4 SV=1	0.001	3.624	10	1	1	1	1	167	18.3	6.42	0	1
FALSE	High	IsMasterProtein	X0L7R0	FOIG_05031	Sulfhydryl oxidase OS=Fusarium odoratissimum NRRL 54006 OX=1089451 GN=FOIG_05031 PE=4 SV=1	0.001	3.606	7	1	1	1	1	207	23	6.99	0	1
FALSE	High	IsMasterProtein	X0LUG1	FOIG_01535	C2H2-type domain-containing protein OS=Fusarium odoratissimum NRRL 54006 OX=1089451 GN=FOIG_01535 PE=4 SV=1	0.001	3.595	3	1	1	1	1	692	73.9	6.16	2.69	1
FALSE	High	IsMasterProtein	X0JNB3	FOIG_10198	MFS domain-containing protein OS=Fusarium odoratissimum NRRL 54006 OX=1089451 GN=FOIG_10198 PE=4 SV=1	0.001	3.586	2	1	1	1	1	534	58.4	8.6	2.02	1
FALSE	High	IsMasterProtein	X0KYC5	FOIG_07227	Protein Ras-2 OS=Fusarium odoratissimum NRRL 54006 OX=1089451 GN=FOIG_07227 PE=4 SV=1	0.001	3.581	5	1	1	1	1	235	26.4	8.98	2.01	1
FALSE	High	IsMasterProtein	X0K3A6	FOIG_06021	Uncharacterized protein OS=Fusarium odoratissimum NRRL 54006 OX=1089451 GN=FOIG_06021 PE=3 SV=1	0.001	3.562	3	1	1	1	1	435	48.2	7.08	2.49	1
FALSE	High	IsMasterProtein	X0K6I3	FOIG_02105	3-methylcrotonyl-CoA carboxylase alpha subunit OS=Fusarium odoratissimum NRRL 54006 OX=1089451 GN=FOIG_02105 PE=4 SV=1	0.001	3.537	3	1	1	1	1	733	80.5	6.02	2.32	1
FALSE	High	IsMasterProtein	X0IRA1	FOIG_15509	Uncharacterized protein OS=Fusarium odoratissimum NRRL 54006 OX=1089451 GN=FOIG_15509 PE=3 SV=1	0.001	3.536	9	1	1	1	1	318	33.8	6.8	2.78	1
FALSE	High	IsMasterProtein	X0LEG4	FOIG_03767	CAAX prenyl protease OS=Fusarium odoratissimum NRRL 54006 OX=1089451 GN=FOIG_03767 PE=3 SV=1	0.001	3.522	4	2	2	2	1	463	52.9	9.07	3.86	2
FALSE	High	IsMasterProtein	X0KJA1	FOIG_01815	NAD-dependent aldehyde dehydrogenase OS=Fusarium odoratissimum NRRL 54006 OX=1089451 GN=FOIG_01815 PE=3 SV=1	0.001	3.502	4	1	1	1	1	477	52.4	5.66	2.3	1
FALSE	High	IsMasterProtein	X0L0V7	FOIG_06742	Uncharacterized protein OS=Fusarium odoratissimum NRRL 54006 OX=1089451 GN=FOIG_06742 PE=4 SV=1	0.001	3.485	6	1	1	1	1	223	23.7	9.44	2.65	1
FALSE	High	IsMasterProtein	X0JZG8	FOIG_07293	Uncharacterized protein OS=Fusarium odoratissimum NRRL 54006 OX=1089451 GN=FOIG_07293 PE=4 SV=1	0.001	3.482	3	1	1	1	1	490	53.9	5.74	1.63	1
FALSE	High	IsMasterProtein	X0JGX2	FOIG_07485	Altered inheritance of mitochondria protein 24, mitochondrial OS=Fusarium odoratissimum NRRL 54006 OX=1089451 GN=FOIG_07485 PE=3 SV=1	0.001	3.45	5	1	1	1	1	241	25.8	7.59	2.45	1
FALSE	High	IsMasterProtein	X0L1R1	FOIG_05847	Arf-GAP domain-containing protein OS=Fusarium odoratissimum NRRL 54006 OX=1089451 GN=FOIG_05847 PE=4 SV=1	0.001	3.44	3	1	1	1	1	367	39.8	7.68	2.06	1
FALSE	High	IsMasterProtein	X0KUE3	FOIG_08317	Pyr_redox_2 domain-containing protein OS=Fusarium odoratissimum NRRL 54006 OX=1089451 GN=FOIG_08317 PE=4 SV=1	0.001	3.438	3	1	1	1	1	374	39.8	6.67	2.55	1
FALSE	High	IsMasterProtein	X0KID2	FOIG_03086	mRNA export factor GLE1 OS=Fusarium odoratissimum NRRL 54006 OX=1089451 GN=FOIG_03086 PE=3 SV=1	0.001	3.423	4	1	1	1	1	535	57.9	9.76	2.37	1
FALSE	High	IsMasterProtein	X0JSJ7	FOIG_08463	Uncharacterized protein OS=Fusarium odoratissimum NRRL 54006 OX=1089451 GN=FOIG_08463 PE=4 SV=1	0.001	3.423	3	1	1	1	1	432	48.2	5.66	2.24	1
FALSE	High	IsMasterProtein	X0JKT9	FOIG_10691	30S ribosomal protein S6 OS=Fusarium odoratissimum NRRL 54006 OX=1089451 GN=FOIG_10691 PE=3 SV=1	0.001	3.405	9	1	1	1	1	118	13.1	10.13	2.66	1
FALSE	High	IsMasterProtein	X0K0R6	FOIG_03659	TPT domain-containing protein OS=Fusarium odoratissimum NRRL 54006 OX=1089451 GN=FOIG_03659 PE=4 SV=1	0.001	3.399	4	2	2	2	1	405	44.7	9.28	4.13	2
FALSE	High	IsMasterProtein	X0L7A9	FOIG_04952	GMP synthase (Glutamine-hydrolysing) OS=Fusarium odoratissimum NRRL 54006 OX=1089451 GN=FOIG_04952 PE=4 SV=1	0.001	3.394	6	1	1	1	1	246	27.6	6.18	2.82	1
FALSE	High	IsMasterProtein	X0KB53	FOIG_04317	Ribose-phosphate diphosphokinase OS=Fusarium odoratissimum NRRL 54006 OX=1089451 GN=FOIG_04317 PE=3 SV=1	0.001	3.389	2	1	1	1	1	503	54.2	6.54	3.07	1
FALSE	High	IsMasterProtein	X0KES8	FOIG_11953	Uncharacterized protein OS=Fusarium odoratissimum NRRL 54006 OX=1089451 GN=FOIG_11953 PE=3 SV=1	0.001	3.348	8	2	2	2	1	385	42.6	9.72	4.16	2
FALSE	High	IsMasterProtein	X0KUA4	FOIG_08283	C2 domain-containing protein OS=Fusarium odoratissimum NRRL 54006 OX=1089451 GN=FOIG_08283 PE=4 SV=1	0.001	3.344	5	1	1	1	1	608	68.3	6.79	3.27	1
FALSE	High	IsMasterProtein	X0KQ72	FOIG_00734	Uncharacterized protein OS=Fusarium odoratissimum NRRL 54006 OX=1089451 GN=FOIG_00734 PE=4 SV=1	0.001	3.34	6	1	1	1	1	206	23.4	10.52	2.4	1
FALSE	High	IsMasterProtein	X0K2N6	FOIG_05863	Uncharacterized protein OS=Fusarium odoratissimum NRRL 54006 OX=1089451 GN=FOIG_05863 PE=3 SV=1	0.001	3.327	4	1	1	1	1	281	31.9	9.25	0	1
FALSE	High	IsMasterProtein	X0JY98	FOIG_07044	MHD domain-containing protein OS=Fusarium odoratissimum NRRL 54006 OX=1089451 GN=FOIG_07044 PE=3 SV=1	0.001	3.297	2	1	1	1	1	539	57.5	6.4	2.96	1
FALSE	High	IsMasterProtein	X0JCZ1	FOIG_08967	V-type proton ATPase subunit G OS=Fusarium odoratissimum NRRL 54006 OX=1089451 GN=FOIG_08967 PE=3 SV=1	0.001	3.262	15	1	1	1	1	115	12.9	8.28	3.17	1
FALSE	High	IsMasterProtein	X0JRK6	FOIG_08965	DNA-directed RNA polymerase subunit beta OS=Fusarium odoratissimum NRRL 54006 OX=1089451 GN=FOIG_08965 PE=3 SV=1	0.001	3.236	2	2	2	2	1	1270	143.7	6.9	1.73	2
FALSE	High	IsMasterProtein	X0J128	FOIG_12285	Branched-chain amino acid aminotransferase OS=Fusarium odoratissimum NRRL 54006 OX=1089451 GN=FOIG_12285 PE=3 SV=1	0.001	3.235	4	1	1	1	1	380	41.5	5.68	2.79	1
FALSE	High	IsMasterProtein	X0K4A8	FOIG_14990	MFS domain-containing protein OS=Fusarium odoratissimum NRRL 54006 OX=1089451 GN=FOIG_14990 PE=3 SV=1	0.001	3.215	2	1	1	1	1	534	59.2	7.87	3.28	1
FALSE	High	IsMasterProtein	X0JLA9	FOIG_10853	Uncharacterized protein OS=Fusarium odoratissimum NRRL 54006 OX=1089451 GN=FOIG_10853 PE=4 SV=1	0.001	3.211	11	1	1	1	1	85	9.1	10.36	2.49	1
FALSE	High	IsMasterProtein	X0JQT4	FOIG_05340	50S ribosomal protein L14 OS=Fusarium odoratissimum NRRL 54006 OX=1089451 GN=FOIG_05340 PE=3 SV=1	0.001	3.21	7	1	1	1	1	131	14.1	10.37	2.54	1
FALSE	High	IsMasterProtein	X0L5G8	FOIG_05650	NADH dehydrogenase OS=Fusarium odoratissimum NRRL 54006 OX=1089451 GN=FOIG_05650 PE=3 SV=1	0.001	3.171	4	2	2	2	1	485	53.4	9.41	2.04	2
FALSE	High	IsMasterProtein	X0K927	FOIG_05161	Uncharacterized protein OS=Fusarium odoratissimum NRRL 54006 OX=1089451 GN=FOIG_05161 PE=4 SV=1	0.001	3.159	3	1	1	1	1	599	66.2	4.98	1.76	1
FALSE	High	IsMasterProtein	X0JG68	FOIG_12233	Uncharacterized protein OS=Fusarium odoratissimum NRRL 54006 OX=1089451 GN=FOIG_12233 PE=4 SV=1	0.001	3.152	5	2	2	2	1	478	52.3	6.27	0	2
FALSE	High	IsMasterProtein	X0JKI8	FOIG_10678	U6 snRNA-associated Sm-like protein LSm3 OS=Fusarium odoratissimum NRRL 54006 OX=1089451 GN=LSM3 PE=3 SV=1	0.001	3.148	10	1	1	1	1	96	10.8	4.64	1.74	1
FALSE	High	IsMasterProtein	X0KYE7	FOIG_07247	HTH APSES-type domain-containing protein OS=Fusarium odoratissimum NRRL 54006 OX=1089451 GN=FOIG_07247 PE=3 SV=1	0.001	3.138	5	1	1	1	1	550	59.6	8.35	0	1
FALSE	High	IsMasterProtein	X0JFE7	FOIG_12109	Mitochondrial inner membrane protease ATP23 OS=Fusarium odoratissimum NRRL 54006 OX=1089451 GN=FOIG_12109 PE=3 SV=1	0.001	3.132	4	1	1	1	1	258	29.6	7.84	2.28	1
FALSE	High	IsMasterProtein	X0LLR4	FOIG_02332	Isovaleryl-CoA dehydrogenase OS=Fusarium odoratissimum NRRL 54006 OX=1089451 GN=FOIG_02332 PE=3 SV=1	0.001	3.104	3	1	1	1	1	427	46.2	7.42	2.65	1
FALSE	High	IsMasterProtein	X0J0I9	FOIG_12559	Uncharacterized protein OS=Fusarium odoratissimum NRRL 54006 OX=1089451 GN=FOIG_12559 PE=4 SV=1	0.001	3.087	2	1	1	1	1	535	60.5	6.38	1.62	1
FALSE	High	IsMasterProtein	X0JIK4	FOIG_11699	Uncharacterized protein OS=Fusarium odoratissimum NRRL 54006 OX=1089451 GN=FOIG_11699 PE=4 SV=1	0.001	3.066	3	1	1	1	1	330	37.8	5	2.43	1
FALSE	High	IsMasterProtein	X0K9L2	FOIG_00379	Blocked early in transport 1 OS=Fusarium odoratissimum NRRL 54006 OX=1089451 GN=FOIG_00379 PE=4 SV=1	0.001	3.051	8	1	1	1	1	174	19.1	9.69	2.41	1
FALSE	High	IsMasterProtein	X0KKA1	FOIG_02104	Putative_PNPOx domain-containing protein OS=Fusarium odoratissimum NRRL 54006 OX=1089451 GN=FOIG_02104 PE=4 SV=1	0.001	3.05	8	1	1	1	1	232	25.3	5.73	2.15	1
FALSE	High	IsMasterProtein	X0LNK7	FOIG_00382	SPX domain-containing protein OS=Fusarium odoratissimum NRRL 54006 OX=1089451 GN=FOIG_00382 PE=4 SV=1	0.001	3.048	3	1	1	1	1	769	88.3	6.6	2.8	1
FALSE	High	IsMasterProtein	X0KG18	FOIG_02616	Uncharacterized protein OS=Fusarium odoratissimum NRRL 54006 OX=1089451 GN=FOIG_02616 PE=4 SV=1	0.001	3.042	8	1	1	1	1	343	38.8	4.75	2.06	1
FALSE	High	IsMasterProtein	X0JFQ5	FOIG_08107	C2H2-type domain-containing protein OS=Fusarium odoratissimum NRRL 54006 OX=1089451 GN=FOIG_08107 PE=4 SV=1	0.001	3.032	2	1	1	1	1	971	105.4	7.44	2.23	1
FALSE	High	IsMasterProtein	X0J877	FOIG_14309	Uncharacterized protein OS=Fusarium odoratissimum NRRL 54006 OX=1089451 GN=FOIG_14309 PE=4 SV=1	0.001	3.025	6	2	2	2	1	335	38.6	6.15	1.73	2
FALSE	High	IsMasterProtein	X0JWN2	FOIG_04220	Uncharacterized protein OS=Fusarium odoratissimum NRRL 54006 OX=1089451 GN=FOIG_04220 PE=4 SV=1	0.001	3.024	2	1	1	1	1	1031	112	5.07	0	1
FALSE	High	IsMasterProtein	X0K9V6	FOIG_04083	Translation machinery-associated protein 20 OS=Fusarium odoratissimum NRRL 54006 OX=1089451 GN=FOIG_04083 PE=3 SV=1	0.001	3.02	15	2	2	2	1	204	22.4	8.09	2.51	2
FALSE	High	IsMasterProtein	X0KR40	FOIG_00962	Fe2OG dioxygenase domain-containing protein OS=Fusarium odoratissimum NRRL 54006 OX=1089451 GN=FOIG_00962 PE=3 SV=1	0.001	3.017	2	1	1	1	1	640	71.9	4.78	1.64	1
FALSE	High	IsMasterProtein	X0JF50	FOIG_07992	1-aminocyclopropane-1-carboxylate deaminase OS=Fusarium odoratissimum NRRL 54006 OX=1089451 GN=FOIG_07992 PE=3 SV=1	0.001	3.016	4	1	1	1	1	345	36.8	6.18	2.52	1
FALSE	High	IsMasterProtein	X0JBJ0	FOIG_09335	Diphosphomevalonate decarboxylase OS=Fusarium odoratissimum NRRL 54006 OX=1089451 GN=FOIG_09335 PE=3 SV=1	0.001	3.015	6	2	2	2	1	391	41.4	5.67	4.47	2
FALSE	High	IsMasterProtein	X0KCN8	FOIG_03218	Uncharacterized protein OS=Fusarium odoratissimum NRRL 54006 OX=1089451 GN=FOIG_03218 PE=3 SV=1	0.001	2.98	6	1	1	1	1	349	38.7	6.83	1.98	1
FALSE	High	IsMasterProtein	X0KC81	FOIG_04598	ADP-ribosylation factor 6 OS=Fusarium odoratissimum NRRL 54006 OX=1089451 GN=FOIG_04598 PE=3 SV=1	0.001	2.968	8	1	1	1	1	186	20.9	9.23	1.83	1
FALSE	High	IsMasterProtein	X0JYM5	FOIG_07061	Delta-aminolevulinic acid dehydratase OS=Fusarium odoratissimum NRRL 54006 OX=1089451 GN=FOIG_07061 PE=3 SV=1	0.001	2.945	3	1	1	1	1	386	41.7	7.02	1.66	1
FALSE	High	IsMasterProtein	X0JS37	FOIG_09015	2-Hacid_dh_C domain-containing protein OS=Fusarium odoratissimum NRRL 54006 OX=1089451 GN=FOIG_09015 PE=4 SV=1	0.001	2.929	7	1	1	1	1	353	38.9	8.29	3.34	1
FALSE	High	IsMasterProtein	X0K8R4	FOIG_00141	Uncharacterized protein OS=Fusarium odoratissimum NRRL 54006 OX=1089451 GN=FOIG_00141 PE=4 SV=1	0.001	2.894	1	1	1	1	1	1592	175.3	6.25	2.27	1
FALSE	High	IsMasterProtein	X0KF14	FOIG_12018	Cytochrome c oxidase subunit 6a OS=Fusarium odoratissimum NRRL 54006 OX=1089451 GN=FOIG_12018 PE=3 SV=1	0.001	2.883	7	1	1	1	1	127	15	9.03	2.07	1
FALSE	High	IsMasterProtein	X0KCY7	FOIG_03336	Ubiquitin-like domain-containing protein OS=Fusarium odoratissimum NRRL 54006 OX=1089451 GN=FOIG_03336 PE=4 SV=1	0.001	2.879	7	1	1	1	1	203	22.3	6.6	2.2	1
FALSE	High	IsMasterProtein	X0IYF0	FOIG_13204	ENTH domain-containing protein OS=Fusarium odoratissimum NRRL 54006 OX=1089451 GN=FOIG_13204 PE=4 SV=1	0.001	2.876	2	1	1	1	1	540	56.1	6.09	2.67	1
FALSE	High	IsMasterProtein	X0JTU0	FOIG_04823	Vacuolar protein 8 OS=Fusarium odoratissimum NRRL 54006 OX=1089451 GN=FOIG_04823 PE=3 SV=1	0.001	2.818	3	1	1	1	1	574	62.4	5.16	2.2	1
FALSE	High	IsMasterProtein	X0KEI7	FOIG_01394	Peptidyl-prolyl cis-trans isomerase OS=Fusarium odoratissimum NRRL 54006 OX=1089451 GN=FOIG_01394 PE=3 SV=1	0.001	2.811	7	1	1	1	1	182	19.9	6.32	2.19	1
FALSE	High	IsMasterProtein	X0JMR8	FOIG_06738	Chitin synthase OS=Fusarium odoratissimum NRRL 54006 OX=1089451 GN=FOIG_06738 PE=3 SV=1	0.001	2.81	1	1	1	1	1	1880	208.7	7.42	1.83	1
FALSE	High	IsMasterProtein	X0KME6	FOIG_00226	Ubiquitin conjugation factor E4 B OS=Fusarium odoratissimum NRRL 54006 OX=1089451 GN=FOIG_00226 PE=3 SV=1	0.001	2.798	1	1	1	1	1	1099	124.7	6.29	0	1
FALSE	High	IsMasterProtein	X0JTX0	FOIG_04847	Synaptobrevin homolog YKT6 OS=Fusarium odoratissimum NRRL 54006 OX=1089451 GN=FOIG_04847 PE=3 SV=1	0.001	2.76	5	1	1	1	1	237	26.2	8.97	2.78	1
FALSE	High	IsMasterProtein	X0LD63	FOIG_03462	Pre-mRNA-splicing factor CWC2 OS=Fusarium odoratissimum NRRL 54006 OX=1089451 GN=FOIG_03462 PE=3 SV=1	0.001	2.702	4	1	1	1	1	404	44.7	5.35	2.84	1
FALSE	High	IsMasterProtein	X0K335	FOIG_02832	Uncharacterized protein OS=Fusarium odoratissimum NRRL 54006 OX=1089451 GN=FOIG_02832 PE=4 SV=1	0.001	2.697	2	1	1	1	1	796	89.8	5.41	1.86	1
FALSE	High	IsMasterProtein	X0J6C3	FOIG_11072	GTP-binding protein RHO3 OS=Fusarium odoratissimum NRRL 54006 OX=1089451 GN=FOIG_11072 PE=4 SV=1	0.001	2.676	9	2	2	2	1	203	22.8	4.82	3.57	2
FALSE	High	IsMasterProtein	X0IXC0	FOIG_13417	Dynamin-type G domain-containing protein OS=Fusarium odoratissimum NRRL 54006 OX=1089451 GN=FOIG_13417 PE=4 SV=1	0.001	2.661	1	1	1	1	1	639	72.5	5.64	0	1
FALSE	High	IsMasterProtein	X0LQJ2	FOIG_00743	PUM-HD domain-containing protein OS=Fusarium odoratissimum NRRL 54006 OX=1089451 GN=FOIG_00743 PE=4 SV=1	0.001	2.661	3	1	1	1	1	683	75.9	8.46	2.44	1
FALSE	High	IsMasterProtein	X0JME8	FOIG_06666	Signal recognition particle subunit SRP72 OS=Fusarium odoratissimum NRRL 54006 OX=1089451 GN=FOIG_06666 PE=3 SV=1	0.001	2.626	2	1	1	1	1	644	69.8	8.85	1.98	1
FALSE	High	IsMasterProtein	X0KHQ9	FOIG_11369	Phosphopantothenoylcysteine decarboxylase OS=Fusarium odoratissimum NRRL 54006 OX=1089451 GN=FOIG_11369 PE=4 SV=1	0.001	2.625	14	2	2	2	1	238	26.5	7.69	1.93	2
FALSE	High	IsMasterProtein	X0KKX1	FOIG_10546	Copper transport protein OS=Fusarium odoratissimum NRRL 54006 OX=1089451 GN=FOIG_10546 PE=3 SV=1	0.001	2.62	6	1	1	1	1	162	17.8	9.33	2.54	1
FALSE	High	IsMasterProtein	X0KER1	FOIG_03728	Uncharacterized protein OS=Fusarium odoratissimum NRRL 54006 OX=1089451 GN=FOIG_03728 PE=4 SV=1	0.001	2.619	6	1	1	1	1	269	28.4	5.25	2.15	1
FALSE	High	IsMasterProtein	X0KDX3	FOIG_03552	Arginine biosynthesis bifunctional protein ArgJ, mitochondrial OS=Fusarium odoratissimum NRRL 54006 OX=1089451 GN=FOIG_03552 PE=3 SV=1	0.001	2.604	6	2	2	2	1	452	47.9	6.6	2.18	2
FALSE	High	IsMasterProtein	X0LCS7	FOIG_03367	Mannosyl-oligosaccharide glucosidase OS=Fusarium odoratissimum NRRL 54006 OX=1089451 GN=FOIG_03367 PE=3 SV=1	0.001	2.6	1	1	1	1	1	813	92.5	5.31	2.06	1
FALSE	High	IsMasterProtein	X0KA27	FOIG_04146	Uncharacterized protein OS=Fusarium odoratissimum NRRL 54006 OX=1089451 GN=FOIG_04146 PE=3 SV=1	0.001	2.591	21	1	1	1	1	155	16.8	4.07	2.04	1
FALSE	High	IsMasterProtein	X0K7Y9	FOIG_04986	Uncharacterized protein OS=Fusarium odoratissimum NRRL 54006 OX=1089451 GN=FOIG_04986 PE=3 SV=1	0.001	2.582	6	1	1	1	1	170	19.5	8.91	0	1
FALSE	High	IsMasterProtein	X0K3P4	FOIG_06161	Uncharacterized protein OS=Fusarium odoratissimum NRRL 54006 OX=1089451 GN=FOIG_06161 PE=3 SV=1	0.001	2.579	3	1	1	1	1	361	39.8	7.02	2.31	1
FALSE	High	IsMasterProtein	X0JL39	FOIG_07402	U3 small nucleolar ribonucleoprotein IMP3 OS=Fusarium odoratissimum NRRL 54006 OX=1089451 GN=FOIG_07402 PE=3 SV=1	0.001	2.558	8	1	1	1	1	183	21.4	9.99	2.14	1
FALSE	High	IsMasterProtein	X0KAB5	FOIG_04190	Glutathione S-transferase OS=Fusarium odoratissimum NRRL 54006 OX=1089451 GN=FOIG_04190 PE=3 SV=1	0.001	2.55	7	1	1	1	1	261	29.8	6.25	2.2	1
FALSE	High	IsMasterProtein	X0L5D8	FOIG_05630	zf-Mss51 domain-containing protein OS=Fusarium odoratissimum NRRL 54006 OX=1089451 GN=FOIG_05630 PE=4 SV=1	0.001	2.545	3	1	1	1	1	503	57.4	6.8	3.03	1
FALSE	High	IsMasterProtein	X0K8C6	FOIG_00068	Flotillin OS=Fusarium odoratissimum NRRL 54006 OX=1089451 GN=FOIG_00068 PE=3 SV=1	0.001	2.545	4	1	1	1	1	520	57.3	6.23	0	1
FALSE	High	IsMasterProtein	X0KQ09	FOIG_08842	Probable Xaa-Pro aminopeptidase P OS=Fusarium odoratissimum NRRL 54006 OX=1089451 GN=FOIG_08842 PE=3 SV=1	0.001	2.54	2	1	2	1	1	652	72.2	6.18	2.12	1
FALSE	High	IsMasterProtein	X0KE17	FOIG_03548	Argininosuccinate synthase OS=Fusarium odoratissimum NRRL 54006 OX=1089451 GN=FOIG_03548 PE=3 SV=1	0.001	2.539	4	1	1	1	1	415	46.4	5.39	2.11	1
FALSE	High	IsMasterProtein	X0JRJ6	FOIG_08957	Indoleamine 2,3-dioxygenase OS=Fusarium odoratissimum NRRL 54006 OX=1089451 GN=FOIG_08957 PE=3 SV=1	0.001	2.519	2	1	1	1	1	487	54.6	6.48	1.89	1
FALSE	High	IsMasterProtein	X0JMY9	FOIG_06804	N4-(Beta-N-acetylglucosaminyl)-L-asparaginase OS=Fusarium odoratissimum NRRL 54006 OX=1089451 GN=FOIG_06804 PE=4 SV=1	0.001	2.514	7	2	2	2	1	343	35.9	8.16	1.65	2
FALSE	High	IsMasterProtein	X0K2T6	FOIG_02757	NAD+ synthase (Glutamine-hydrolysing) OS=Fusarium odoratissimum NRRL 54006 OX=1089451 GN=FOIG_02757 PE=4 SV=1	0.001	2.507	3	1	1	1	1	355	39.4	5.35	2.99	1
FALSE	High	IsMasterProtein	X0KN58	FOIG_00336	Zinc finger protein OS=Fusarium odoratissimum NRRL 54006 OX=1089451 GN=FOIG_00336 PE=3 SV=1	0.001	2.504	2	1	1	1	1	505	55.6	4.7	2.29	1
FALSE	High	IsMasterProtein	X0JVK3	FOIG_08318	Endocytosis protein 3 OS=Fusarium odoratissimum NRRL 54006 OX=1089451 GN=FOIG_08318 PE=3 SV=1	0.001	2.499	3	1	1	1	1	397	45.5	5.12	2.2	1
FALSE	High	IsMasterProtein	X0L9Z5	FOIG_04192	Ferric oxidoreductase domain-containing protein OS=Fusarium odoratissimum NRRL 54006 OX=1089451 GN=FOIG_04192 PE=4 SV=1	0.001	2.498	1	1	1	1	1	768	84.5	7.25	2.23	1
FALSE	High	IsMasterProtein	X0KGK0	FOIG_02756	Atypical/ABC1/ABC1-A protein kinase OS=Fusarium odoratissimum NRRL 54006 OX=1089451 GN=FOIG_02756 PE=3 SV=1	0.001	2.498	2	1	1	1	1	864	96.3	8.15	2.39	1
FALSE	High	IsMasterProtein	X0LJW2	FOIG_01941	Uncharacterized protein OS=Fusarium odoratissimum NRRL 54006 OX=1089451 GN=FOIG_01941 PE=4 SV=1	0.001	2.49	3	1	1	1	1	359	39.7	5.52	1.92	1
FALSE	High	IsMasterProtein	X0JTJ4	FOIG_04732	H/ACA ribonucleoprotein complex subunit NOP10 OS=Fusarium odoratissimum NRRL 54006 OX=1089451 GN=FOIG_04732 PE=3 SV=1	0.001	2.488	15	1	1	1	1	61	7.2	10.43	2.24	1
FALSE	High	IsMasterProtein	X0KWD6	FOIG_07892	Protein arginine N-methyltransferase 3 OS=Fusarium odoratissimum NRRL 54006 OX=1089451 GN=FOIG_07892 PE=4 SV=1	0.001	2.469	4	2	2	2	1	519	58.2	4.87	1.92	2
FALSE	High	IsMasterProtein	X0JNN7	FOIG_05861	Uncharacterized protein OS=Fusarium odoratissimum NRRL 54006 OX=1089451 GN=FOIG_05861 PE=4 SV=1	0.001	2.467	6	2	2	2	1	502	52.4	4.5	2.06	2
FALSE	High	IsMasterProtein	X0K6A0	FOIG_01993	Cytochrome c oxidase assembly protein subunit 15 OS=Fusarium odoratissimum NRRL 54006 OX=1089451 GN=FOIG_01993 PE=3 SV=1	0.001	2.466	2	1	1	1	1	477	53	10.27	0	1
FALSE	High	IsMasterProtein	X0KSV0	FOIG_01296	F-type H+-transporting ATPase subunit epsilon OS=Fusarium odoratissimum NRRL 54006 OX=1089451 GN=FOIG_01296 PE=3 SV=1	0.001	2.447	31	2	2	2	1	72	7.9	10.62	5.72	2
FALSE	High	IsMasterProtein	X0LKS4	FOIG_02128	Ribosomal protein L37 OS=Fusarium odoratissimum NRRL 54006 OX=1089451 GN=FOIG_02128 PE=3 SV=1	0.001	2.433	20	2	2	2	1	94	10.7	11.24	1.75	2
FALSE	High	IsMasterProtein	X0K048	FOIG_07404	Uncharacterized protein OS=Fusarium odoratissimum NRRL 54006 OX=1089451 GN=FOIG_07404 PE=4 SV=1	0.001	2.403	1	1	1	1	1	791	90.5	7.2	1.77	1
FALSE	High	IsMasterProtein	X0K2U2	FOIG_05968	Thioredoxin domain-containing protein OS=Fusarium odoratissimum NRRL 54006 OX=1089451 GN=FOIG_05968 PE=4 SV=1	0.001	2.403	5	1	1	1	1	210	22.2	9.39	2.26	1
FALSE	High	IsMasterProtein	X0JYN7	FOIG_07150	CMD domain-containing protein OS=Fusarium odoratissimum NRRL 54006 OX=1089451 GN=FOIG_07150 PE=4 SV=1	0.001	2.399	14	1	1	1	1	190	21.3	5.62	0	1
FALSE	High	IsMasterProtein	X0K3D9	FOIG_02847	C-8 sterol isomerase OS=Fusarium odoratissimum NRRL 54006 OX=1089451 GN=FOIG_02847 PE=3 SV=1	0.001	2.389	15	1	1	1	1	235	26.1	6.8	2.87	1
FALSE	High	IsMasterProtein	X0KRP3	FOIG_01110	Uncharacterized protein OS=Fusarium odoratissimum NRRL 54006 OX=1089451 GN=FOIG_01110 PE=4 SV=1	0.001	2.379	3	1	1	1	1	400	43.3	9.09	2.11	1
FALSE	High	IsMasterProtein	X0KRM4	FOIG_01052	Uncharacterized protein OS=Fusarium odoratissimum NRRL 54006 OX=1089451 GN=FOIG_01052 PE=4 SV=1	0.001	2.369	2	1	1	1	1	348	38.8	6.9	1.78	1
FALSE	High	IsMasterProtein	X0KE06	FOIG_03582	Uncharacterized protein OS=Fusarium odoratissimum NRRL 54006 OX=1089451 GN=FOIG_03582 PE=4 SV=1	0.001	2.327	1	1	1	1	1	960	108	7.9	0	1
FALSE	High	IsMasterProtein	X0KE55	FOIG_03616	Ribosomal_L30 domain-containing protein OS=Fusarium odoratissimum NRRL 54006 OX=1089451 GN=FOIG_03616 PE=3 SV=1	0.001	2.324	10	1	1	1	1	87	10	11.36	2.54	1
FALSE	High	IsMasterProtein	X0JCN6	FOIG_13047	Uncharacterized protein OS=Fusarium odoratissimum NRRL 54006 OX=1089451 GN=FOIG_13047 PE=3 SV=1	0.001	2.255	2	1	1	1	1	380	43	6.58	1.77	1
FALSE	High	IsMasterProtein	X0JK64	FOIG_07155	Gln-synt_C domain-containing protein OS=Fusarium odoratissimum NRRL 54006 OX=1089451 GN=FOIG_07155 PE=3 SV=1	0.002	2.246	1	1	2	1	1	862	96.7	5.33	4.7	1
FALSE	High	IsMasterProtein	X0K380	FOIG_02812	Uncharacterized protein OS=Fusarium odoratissimum NRRL 54006 OX=1089451 GN=FOIG_02812 PE=3 SV=1	0.002	2.225	3	1	1	1	1	357	37.7	8.29	1.87	1
FALSE	High	IsMasterProtein	X0KAL5	FOIG_12962	Uncharacterized protein OS=Fusarium odoratissimum NRRL 54006 OX=1089451 GN=FOIG_12962 PE=4 SV=1	0.002	2.198	1	1	1	1	1	1141	126	8.84	2.48	1
FALSE	High	IsMasterProtein	X0K1C2	FOIG_06657	Calmodulin OS=Fusarium odoratissimum NRRL 54006 OX=1089451 GN=FOIG_06657 PE=3 SV=1	0.002	2.178	7	1	1	1	1	220	24.9	4.64	2.48	1
FALSE	High	IsMasterProtein	X0K9A2	FOIG_00284	Uncharacterized protein OS=Fusarium odoratissimum NRRL 54006 OX=1089451 GN=FOIG_00284 PE=4 SV=1	0.002	2.176	8	1	1	1	1	102	10.8	7.24	2.4	1
FALSE	High	IsMasterProtein	X0ITR2	FOIG_14726	Methyltransf_2 domain-containing protein OS=Fusarium odoratissimum NRRL 54006 OX=1089451 GN=FOIG_14726 PE=3 SV=1	0.002	2.169	3	1	1	1	1	403	45.7	5.19	1.87	1
FALSE	High	IsMasterProtein	X0K964	FOIG_05243	Uncharacterized protein OS=Fusarium odoratissimum NRRL 54006 OX=1089451 GN=FOIG_05243 PE=4 SV=1	0.002	2.154	1	1	1	1	1	786	83.6	8	2.12	1
FALSE	High	IsMasterProtein	X0JUY6	FOIG_05105	Uncharacterized protein OS=Fusarium odoratissimum NRRL 54006 OX=1089451 GN=FOIG_05105 PE=3 SV=1	0.002	2.119	17	2	2	2	1	96	11	7.61	1.79	2
FALSE	High	IsMasterProtein	X0JWM6	FOIG_04155	50S ribosomal protein L13 OS=Fusarium odoratissimum NRRL 54006 OX=1089451 GN=FOIG_04155 PE=3 SV=1	0.002	2.118	7	1	1	1	1	179	19.9	10.2	2.42	1
FALSE	High	IsMasterProtein	X0KPQ3	FOIG_00672	Mitochondrial import inner membrane translocase subunit TIM54 OS=Fusarium odoratissimum NRRL 54006 OX=1089451 GN=FOIG_00672 PE=3 SV=1	0.002	2.1	3	1	1	1	1	459	52.1	6.77	2.66	1
FALSE	High	IsMasterProtein	X0KSY1	FOIG_01378	Actin-like protein 4 OS=Fusarium odoratissimum NRRL 54006 OX=1089451 GN=FOIG_01378 PE=3 SV=1	0.002	2.081	4	2	2	2	1	472	52.4	5.02	0	2
FALSE	High	IsMasterProtein	X0IXG8	FOIG_13470	Oxidoreductase OS=Fusarium odoratissimum NRRL 54006 OX=1089451 GN=FOIG_13470 PE=3 SV=1	0.002	2.079	5	1	1	1	1	271	29.3	8.37	2.27	1
FALSE	High	IsMasterProtein	X0JR52	FOIG_08865	Condensin complex subunit 3 OS=Fusarium odoratissimum NRRL 54006 OX=1089451 GN=FOIG_08865 PE=3 SV=1	0.002	2.05	2	1	1	1	1	1024	113.8	4.93	1.79	1
FALSE	High	IsMasterProtein	X0JXY5	FOIG_04479	Protein GET1 OS=Fusarium odoratissimum NRRL 54006 OX=1089451 GN=GET1 PE=3 SV=1	0.002	2.019	4	1	1	1	1	207	23.3	9.61	2.07	1
FALSE	High	IsMasterProtein	X0JYB9	FOIG_16868	Uncharacterized protein OS=Fusarium odoratissimum NRRL 54006 OX=1089451 GN=FOIG_16868 PE=4 SV=1	0.002	2.017	4	1	1	1	1	321	36.9	5.55	2.38	1
FALSE	High	IsMasterProtein	X0J2C5	FOIG_16358	Alcohol dehydrogenase OS=Fusarium odoratissimum NRRL 54006 OX=1089451 GN=FOIG_16358 PE=3 SV=1	0.003	1.985	6	1	1	1	1	345	36.2	6.6	0	1
FALSE	High	IsMasterProtein	X0JQ23	FOIG_09298	VOC domain-containing protein OS=Fusarium odoratissimum NRRL 54006 OX=1089451 GN=FOIG_09298 PE=4 SV=1	0.003	1.95	8	1	1	1	1	137	15	5.76	1.98	1
FALSE	High	IsMasterProtein	X0KI10	FOIG_10920	Mannose-P-dolichol utilization defect 1 protein homolog OS=Fusarium odoratissimum NRRL 54006 OX=1089451 GN=FOIG_10920 PE=3 SV=1	0.003	1.948	5	1	1	1	1	288	30.4	9.19	0	1
FALSE	High	IsMasterProtein	X0JNS2	FOIG_05823	Methylenetetrahydrofolate reductase OS=Fusarium odoratissimum NRRL 54006 OX=1089451 GN=FOIG_05823 PE=3 SV=1	0.003	1.944	2	1	1	1	1	621	70.1	5.55	0	1
FALSE	High	IsMasterProtein	X0J2J1	FOIG_11939	L-iditol 2-dehydrogenase OS=Fusarium odoratissimum NRRL 54006 OX=1089451 GN=FOIG_11939 PE=3 SV=1	0.003	1.924	4	1	1	1	1	380	40.8	6.6	1.9	1
FALSE	High	IsMasterProtein	X0K5W8	FOIG_01882	BTB domain-containing protein OS=Fusarium odoratissimum NRRL 54006 OX=1089451 GN=FOIG_01882 PE=4 SV=1	0.003	1.922	6	1	1	1	1	264	29.5	6.14	2.51	1
FALSE	High	IsMasterProtein	X0JAI9	FOIG_09794	Rhodanese domain-containing protein OS=Fusarium odoratissimum NRRL 54006 OX=1089451 GN=FOIG_09794 PE=4 SV=1	0.003	1.901	3	1	1	1	1	348	38.2	5.73	1.99	1
FALSE	High	IsMasterProtein	X0K2W2	FOIG_02788	Uncharacterized protein OS=Fusarium odoratissimum NRRL 54006 OX=1089451 GN=FOIG_02788 PE=4 SV=1	0.003	1.878	7	1	1	1	1	218	24	11.58	1.83	1
FALSE	High	IsMasterProtein	X0K9Y7	FOIG_00526	Thioredoxin domain-containing protein OS=Fusarium odoratissimum NRRL 54006 OX=1089451 GN=FOIG_00526 PE=4 SV=1	0.003	1.831	6	1	1	1	1	252	27.4	4.5	2.12	1
FALSE	High	IsMasterProtein	X0JJX0	FOIG_11064	Glucose 1-dehydrogenase OS=Fusarium odoratissimum NRRL 54006 OX=1089451 GN=FOIG_11064 PE=3 SV=1	0.003	1.825	3	1	1	1	1	279	29.9	6.43	1.66	1
FALSE	High	IsMasterProtein	X0JWZ9	FOIG_04247	Uncharacterized protein OS=Fusarium odoratissimum NRRL 54006 OX=1089451 GN=FOIG_04247 PE=4 SV=1	0.003	1.823	3	1	1	1	1	571	64.4	6.47	2.25	1
FALSE	High	IsMasterProtein	X0JKA4	FOIG_10613	Ribosome biogenesis protein ERB1 OS=Fusarium odoratissimum NRRL 54006 OX=1089451 GN=ERB1 PE=3 SV=1	0.003	1.81	1	1	1	1	1	763	85.6	5.01	1.9	1
FALSE	High	IsMasterProtein	X0LGL5	FOIG_02720	Protein FYV4, mitochondrial OS=Fusarium odoratissimum NRRL 54006 OX=1089451 GN=FOIG_02720 PE=3 SV=1	0.004	1.792	5	1	1	1	1	281	31.6	10.36	2.15	1
FALSE	High	IsMasterProtein	X0J2A7	FOIG_12225	Splicing factor U2AF 23 kDa subunit OS=Fusarium odoratissimum NRRL 54006 OX=1089451 GN=FOIG_12225 PE=4 SV=1	0.004	1.792	4	1	1	1	1	209	24.4	7.74	2.34	1
FALSE	High	IsMasterProtein	X0KBP5	FOIG_00869	Dihydrolipoamide acetyltransferase component of pyruvate dehydrogenase complex OS=Fusarium odoratissimum NRRL 54006 OX=1089451 GN=FOIG_00869 PE=3 SV=1	0.004	1.791	2	1	1	1	1	488	53.3	6.96	1.8	1
FALSE	High	IsMasterProtein	X0K785	FOIG_04811	RNase III domain-containing protein OS=Fusarium odoratissimum NRRL 54006 OX=1089451 GN=FOIG_04811 PE=4 SV=1	0.004	1.777	6	1	1	1	1	251	27.7	9.99	0	1
FALSE	High	IsMasterProtein	X0KAF0	FOIG_04214	ADP-ribose 1''-phosphate phosphatase OS=Fusarium odoratissimum NRRL 54006 OX=1089451 GN=FOIG_04214 PE=3 SV=1	0.004	1.769	5	1	1	1	1	261	28	8.43	2.09	1
FALSE	High	IsMasterProtein	X0JGV8	FOIG_12045	Ubiquinone biosynthesis protein COQ4, mitochondrial OS=Fusarium odoratissimum NRRL 54006 OX=1089451 GN=COQ4 PE=3 SV=1	0.004	1.766	4	1	1	1	1	224	26	8.38	0	1
FALSE	High	IsMasterProtein	X0KGW6	FOIG_02856	Derlin OS=Fusarium odoratissimum NRRL 54006 OX=1089451 GN=FOIG_02856 PE=3 SV=1	0.004	1.696	5	1	1	1	1	259	29	9.67	2.93	1
FALSE	High	IsMasterProtein	X0JZ39	FOIG_03247	Uncharacterized protein OS=Fusarium odoratissimum NRRL 54006 OX=1089451 GN=FOIG_03247 PE=4 SV=1	0.004	1.674	1	1	1	1	1	1421	158.6	5.33	0	1
FALSE	High	IsMasterProtein	X0JUZ2	FOIG_08177	Protein HGH1 homolog OS=Fusarium odoratissimum NRRL 54006 OX=1089451 GN=FOIG_08177 PE=3 SV=1	0.004	1.671	6	1	1	1	1	370	42.2	4.84	0	1
FALSE	High	IsMasterProtein	X0J174	FOIG_12380	NADH dehydrogenase (Ubiquinone) 1 beta subcomplex 8 OS=Fusarium odoratissimum NRRL 54006 OX=1089451 GN=FOIG_12380 PE=4 SV=1	0.004	1.666	5	1	1	1	1	172	19.6	5.66	1.77	1
FALSE	High	IsMasterProtein	X0J754	FOIG_10723	CAF1C_H4-bd domain-containing protein OS=Fusarium odoratissimum NRRL 54006 OX=1089451 GN=FOIG_10723 PE=4 SV=1	0.005	1.643	3	1	1	1	1	487	53.6	4.6	1.79	1
FALSE	High	IsMasterProtein	X0KY29	FOIG_07175	Tubulin gamma chain OS=Fusarium odoratissimum NRRL 54006 OX=1089451 GN=FOIG_07175 PE=3 SV=1	0.005	1.628	3	1	1	1	1	462	51.6	6	1.64	1
FALSE	High	IsMasterProtein	X0JKN6	FOIG_10650	Uncharacterized protein OS=Fusarium odoratissimum NRRL 54006 OX=1089451 GN=FOIG_10650 PE=3 SV=1	0.006	1.592	5	1	1	1	1	237	26.7	10.65	1.75	1
FALSE	High	IsMasterProtein	X0K9U1	FOIG_00428	Elongation factor G, mitochondrial OS=Fusarium odoratissimum NRRL 54006 OX=1089451 GN=MEF1 PE=3 SV=1	0.006	1.571	1	1	1	1	1	825	91.5	6.8	0	1
FALSE	High	IsMasterProtein	X0J863	FOIG_10442	Uncharacterized protein OS=Fusarium odoratissimum NRRL 54006 OX=1089451 GN=FOIG_10442 PE=4 SV=1	0.006	1.568	6	1	1	1	1	366	40.4	9.17	0	1
FALSE	High	IsMasterProtein	X0KEH0	FOIG_12236	Mitoc_mL59 domain-containing protein OS=Fusarium odoratissimum NRRL 54006 OX=1089451 GN=FOIG_12236 PE=4 SV=1	0.006	1.565	4	1	1	1	1	224	25.9	10.3	1.64	1
FALSE	High	IsMasterProtein	X0J1P7	FOIG_16556	Uncharacterized protein OS=Fusarium odoratissimum NRRL 54006 OX=1089451 GN=FOIG_16556 PE=4 SV=1	0.006	1.562	4	1	1	1	1	277	30.1	6.84	0	1
FALSE	High	IsMasterProtein	X0JJ70	FOIG_06974	Non-specific serine/threonine protein kinase OS=Fusarium odoratissimum NRRL 54006 OX=1089451 GN=FOIG_06974 PE=4 SV=1	0.006	1.526	2	1	1	1	1	709	79.4	7.27	0	1
FALSE	High	IsMasterProtein	X0L9W9	FOIG_04169	Prephenate dehydrogenase [NADP(+)] OS=Fusarium odoratissimum NRRL 54006 OX=1089451 GN=FOIG_04169 PE=3 SV=1	0.006	1.525	3	1	1	1	1	440	49.7	6.25	0	1
FALSE	High	IsMasterProtein	X0JF45	FOIG_07988	Glutaminase OS=Fusarium odoratissimum NRRL 54006 OX=1089451 GN=FOIG_07988 PE=3 SV=1	0.007	1.507	9	1	1	1	1	238	26	6.07	2.12	1
FALSE	High	IsMasterProtein	X0KXQ8	FOIG_07110	Choline-phosphate cytidylyltransferase OS=Fusarium odoratissimum NRRL 54006 OX=1089451 GN=FOIG_07110 PE=3 SV=1	0.01	1.457	2	1	1	1	1	443	48.3	6.71	2.05	1
